# Supplementary material for: The effect of publishing peer review reports on referee behavior in five scholarly journals
Source: Nat Commun. 2019 Jan 18;10:322. doi: 10.1038/s41467-018-08250-2 (PMC6338763; doi:10.1038/s41467-018-08250-2)
Supplement: Supplementary file 3 — Source Data 1 [file 41467_2018_8250_MOESM3_ESM.csv]

id	journal	invitation.date	year	open.review	review.complete	name.published	recommendation	accepted	review.time	polarity	subjectivity	nchar	reviewer.status	gender
405	1	2010-01-01	0	1	2	1	1	2	28	0.12838763248246	0.408534855948649	4110	1	3
405	1	2010-01-01	0	1	2	1	2	2	16	0.0810266195792511	0.435071010860484	4797	2	2
406	1	2010-01-01	0	1	2	1	1	2	9	0.103333333333333	0.408333333333333	687	3	2
406	1	2010-01-01	0	1	1	1	NA	1	NA	0	0	0	3	2
406	1	2010-01-01	0	1	2	1	1	2	39	0.134536088911089	0.552789085914086	3904	3	2
407	1	2010-02-01	0	1	1	1	NA	1	NA	0	0	0	1	2
407	1	2010-02-01	0	1	1	1	NA	1	NA	0	0	0	3	2
407	1	2010-02-01	0	1	1	1	NA	1	NA	0	0	0	3	3
407	1	2010-03-01	0	1	2	1	2	2	39	0.119882763975155	0.572633195307109	9081	3	2
407	1	2010-02-01	0	1	2	1	2	2	92	0.213392857142857	0.427931547619048	1242	3	1
408	1	2010-01-01	0	1	2	1	2	2	3	0.184090909090909	0.525554653679654	6337	3	2
408	1	2010-01-01	0	1	2	1	3	2	24	0.104479949874687	0.412750626566416	4051	3	3
409	1	2010-01-01	0	1	1	1	NA	2	NA	0	0	0	3	3
409	1	2010-01-01	0	1	2	1	3	2	48	0.0888827045969903	0.498939136260565	8464	3	1
409	1	2010-01-01	0	1	1	1	NA	1	NA	0	0	0	3	2
409	1	2010-01-01	0	1	1	1	NA	1	NA	0	0	0	3	2
410	1	2010-02-01	0	1	2	1	4	2	32	0.0904183783903172	0.435753600141355	7791	3	2
410	1	2010-01-01	0	1	1	1	NA	1	NA	0	0	0	3	1
410	1	2010-01-01	0	1	1	1	NA	1	NA	0	0	0	3	3
410	1	2010-01-01	0	1	1	1	NA	1	NA	0	0	0	1	1
410	1	2010-01-01	0	1	1	1	NA	1	NA	0	0	0	3	2
410	1	2010-01-01	0	1	2	1	1	2	45	0.116937229437229	0.481457431457431	985	3	2
410	1	2010-01-01	0	1	1	1	NA	1	NA	0	0	0	3	2
411	1	2010-01-01	0	1	2	1	1	2	27	0.074025974025974	0.359848484848485	1158	3	3
411	1	2010-01-01	0	1	2	1	1	2	6	0.0199403610573823	0.440752740167634	3142	3	2
412	1	2010-01-01	0	1	2	1	1	2	39	0.110714285714286	0.480181405895692	3770	1	1
412	1	2010-01-01	0	1	2	1	3	2	64	0.0680735930735931	0.362527056277056	2868	1	2
412	1	2010-01-01	0	1	1	1	NA	1	NA	0	0	0	3	2
413	1	2010-01-01	0	1	1	1	NA	1	NA	0	0	0	3	2
413	1	2010-01-01	0	1	1	1	NA	1	NA	0	0	0	1	1
413	1	2010-01-01	0	1	2	1	3	2	30	0.0333333333333333	0.294444444444444	688	3	1
413	1	2010-01-01	0	1	2	1	2	2	33	0.142583333333333	0.465	3357	3	2
414	1	2010-01-01	0	1	2	1	2	2	50	0.130081254724112	0.46656462585034	5700	1	2
414	1	2010-01-01	0	1	2	1	3	2	45	0	0	0	3	2
415	1	2010-03-01	0	1	1	1	NA	1	NA	0	0	0	3	1
415	1	2010-02-01	0	1	1	1	NA	1	NA	0	0	0	1	3
415	1	2010-03-01	0	1	1	1	NA	1	NA	0	0	0	3	2
415	1	2010-03-01	0	1	1	1	NA	1	NA	0	0	0	1	2
415	1	2010-01-01	0	1	1	1	NA	1	NA	0	0	0	3	2
415	1	2010-01-01	0	1	1	1	NA	1	NA	0	0	0	1	1
415	1	2010-03-01	0	1	1	1	NA	1	NA	0	0	0	3	2
415	1	2010-02-01	0	1	1	1	NA	1	NA	0	0	0	1	3
415	1	2010-01-01	0	1	1	1	NA	1	NA	0	0	0	3	3
415	1	2010-02-01	0	1	1	1	NA	1	NA	0	0	0	1	2
415	1	2010-01-01	0	1	1	1	NA	1	NA	0	0	0	2	2
415	1	2010-03-01	0	1	2	1	3	2	48	0.155391929499072	0.380500154607297	1892	3	1
415	1	2010-02-01	0	1	1	1	NA	1	NA	0	0	0	3	1
415	1	2010-02-01	0	1	2	1	2	2	45	0.0568348214285714	0.329502976190476	5014	1	2
415	1	2010-02-01	0	1	1	1	NA	1	NA	0	0	0	3	3
416	1	2010-01-01	0	1	2	1	1	2	147	-0.00693181818181819	0.539886363636364	2140	3	1
416	1	2010-01-01	0	1	1	1	NA	1	NA	0	0	0	3	3
416	1	2010-01-01	0	1	2	1	1	2	60	0.0244994588744589	0.461627435064935	6157	1	1
417	1	2010-01-01	0	1	2	1	2	2	71	0.0730193501277839	0.424710965072411	7767	1	1
417	1	2010-01-01	0	1	1	1	NA	1	NA	0	0	0	1	2
417	1	2010-02-01	0	1	2	1	2	2	38	0.125733946608947	0.483369769119769	5561	1	2
418	1	2010-02-01	0	1	2	1	1	2	42	0.0987930928720402	0.395802662250031	2038	3	1
418	1	2010-02-01	0	1	2	1	1	2	41	0.0225299873737374	0.508493265993266	2806	3	2
419	1	2010-02-01	0	1	1	1	NA	1	NA	0	0	0	1	2
419	1	2010-02-01	0	1	2	1	2	2	28	0.0381313131313131	0.358333333333333	2900	3	1
419	1	2010-01-01	0	1	1	1	NA	1	NA	0	0	0	3	3
419	1	2010-01-01	0	1	1	1	NA	1	NA	0	0	0	3	2
419	1	2010-02-01	0	1	1	1	NA	1	NA	0	0	0	1	2
419	1	2010-02-01	0	1	2	1	1	2	23	0.0352130864630865	0.499876418626419	6433	3	3
420	1	2010-01-01	0	1	2	1	2	2	21	0.119220779220779	0.327034632034632	2799	3	2
420	1	2010-01-01	0	1	2	1	2	2	37	0.151272321428571	0.433683035714286	7091	1	2
421	1	2010-01-01	0	1	2	1	2	2	3	0.10006157635468	0.498166392993979	4570	3	2
421	1	2010-01-01	0	1	2	1	2	2	58	0.0391369047619048	0.446037946428571	4899	1	2
422	1	2010-02-01	0	1	1	1	NA	1	NA	0	0	0	3	2
422	1	2010-04-01	0	1	1	1	NA	1	NA	0	0	0	3	2
422	1	2010-01-01	0	1	1	1	NA	1	NA	0	0	0	1	3
422	1	2010-02-01	0	1	1	1	NA	1	NA	0	0	0	2	2
422	1	2010-03-01	0	1	1	1	NA	1	NA	0	0	0	3	2
422	1	2010-04-01	0	1	1	1	NA	2	NA	0	0	0	1	3
422	1	2010-04-01	0	1	2	1	3	2	15	0.086957215007215	0.473716907166907	5776	3	2
422	1	2010-01-01	0	1	2	1	2	2	43	0.145952380952381	0.483571428571429	1761	3	3
423	1	2010-02-01	0	1	1	1	NA	1	NA	0	0	0	3	2
423	1	2010-04-01	0	1	2	1	1	2	32	0.0765469496139599	0.429293301200517	5116	1	3
423	1	2010-02-01	0	1	2	1	3	2	70	0.0481324404761905	0.384233630952381	2396	3	3
423	1	2010-03-01	0	1	1	1	NA	1	NA	0	0	0	3	2
423	1	2010-03-01	0	1	1	1	NA	1	NA	0	0	0	2	3
424	1	2010-03-01	0	1	2	1	1	2	7	-0.0221861471861472	0.361471861471861	1523	3	3
424	1	2010-03-01	0	1	1	1	NA	1	NA	0	0	0	1	2
424	1	2010-02-01	0	1	2	1	4	2	29	0.0527777777777778	0.442142857142857	1376	3	2
424	1	2010-02-01	0	1	1	1	NA	1	NA	0	0	0	1	2
425	1	2010-02-01	0	1	1	1	NA	1	NA	0	0	0	3	2
425	1	2010-03-01	0	1	1	1	NA	1	NA	0	0	0	3	3
425	1	2010-03-01	0	1	1	1	NA	1	NA	0	0	0	3	3
425	1	2010-03-01	0	1	1	1	NA	1	NA	0	0	0	3	2
425	1	2010-04-01	0	1	1	1	NA	1	NA	0	0	0	3	2
425	1	2010-04-01	0	1	2	1	2	2	51	0	0	0	3	2
425	1	2010-04-01	0	1	2	1	1	2	38	0.0628703780296137	0.494214575233684	12944	3	2
425	1	2010-02-01	0	1	1	1	NA	1	NA	0	0	0	1	2
425	1	2010-02-01	0	1	1	1	NA	1	NA	0	0	0	1	2
425	1	2010-02-01	0	1	1	1	NA	1	NA	0	0	0	1	3
425	1	2010-03-01	0	1	1	1	NA	1	NA	0	0	0	1	1
425	1	2010-04-01	0	1	1	1	NA	1	NA	0	0	0	3	2
425	1	2010-02-01	0	1	1	1	NA	1	NA	0	0	0	3	2
425	1	2010-02-01	0	1	1	1	NA	1	NA	0	0	0	1	2
425	1	2010-03-01	0	1	1	1	NA	1	NA	0	0	0	3	2
425	1	2010-03-01	0	1	1	1	NA	1	NA	0	0	0	3	2
426	1	2010-02-01	0	1	2	1	3	2	27	0	0	0	3	3
426	1	2010-02-01	0	1	1	1	NA	1	NA	0	0	0	3	2
426	1	2010-03-01	0	1	2	1	3	2	61	0.108526706137	0.386983278159749	5302	3	2
426	1	2010-02-01	0	1	1	1	NA	1	NA	0	0	0	1	2
427	1	2010-02-01	0	1	1	1	NA	1	NA	0	0	0	3	3
427	1	2010-02-01	0	1	1	1	NA	1	NA	0	0	0	3	1
427	1	2010-02-01	0	1	2	1	3	2	39	0.160330086580087	0.462532467532467	4287	3	2
427	1	2010-02-01	0	1	2	1	1	2	68	0.200769230769231	0.405	939	3	2
428	1	2010-02-01	0	1	2	1	1	2	62	0.196428571428571	0.277380952380952	509	3	3
428	1	2010-02-01	0	1	1	1	NA	1	NA	0	0	0	1	3
428	1	2010-02-01	0	1	2	1	2	2	42	0.156316964285714	0.384508928571429	4088	3	2
428	1	2010-02-01	0	1	1	1	NA	1	NA	0	0	0	1	2
429	1	2010-02-01	0	1	1	1	NA	1	NA	0	0	0	1	2
429	1	2010-02-01	0	1	1	1	NA	1	NA	0	0	0	3	2
429	1	2010-02-01	0	1	1	1	NA	1	NA	0	0	0	3	2
429	1	2010-02-01	0	1	2	1	3	2	20	-0.0218181818181818	0.544090909090909	1265	3	2
429	1	2010-01-01	0	1	1	1	NA	1	NA	0	0	0	2	2
429	1	2010-02-01	0	1	2	1	3	2	10	0.0638888888888889	0.592592592592593	925	3	2
429	1	2010-02-01	0	1	1	1	NA	1	NA	0	0	0	3	2
429	1	2010-01-01	0	1	1	1	NA	1	NA	0	0	0	3	2
430	1	2010-01-01	0	1	2	1	2	2	61	0.179415836101883	0.524916943521595	3168	3	2
430	1	2010-01-01	0	1	2	1	2	2	41	0.0317717996289425	0.381354359925789	3405	3	2
431	1	2010-02-01	0	1	2	1	2	2	26	0.116729797979798	0.504671717171717	3077	3	3
431	1	2010-02-01	0	1	2	1	2	2	32	-0.0162568306010929	0.429508196721311	5652	3	3
432	1	2010-02-01	0	1	1	1	NA	1	NA	0	0	0	3	1
432	1	2010-02-01	0	1	2	1	3	2	22	0.095900974025974	0.459650072150072	2625	3	1
432	1	2010-02-01	0	1	2	1	3	2	39	0.171103896103896	0.372132034632035	2304	3	2
433	1	2010-02-01	0	1	2	1	3	2	17	0.139904306220096	0.473891547049442	3741	3	2
433	1	2010-02-01	0	1	1	1	NA	2	NA	0	0	0	2	2
433	1	2010-02-01	0	1	1	1	NA	2	NA	0	0	0	3	2
434	1	2010-02-01	0	1	2	1	1	2	3	0.17827380952381	0.347619047619048	618	3	3
434	1	2010-02-01	0	1	1	1	NA	1	NA	0	0	0	3	3
435	1	2010-02-01	0	1	2	1	3	2	41	0.0718013958830285	0.44316856612775	3448	1	3
435	1	2010-02-01	0	1	2	1	3	2	28	0.273697916666667	0.494791666666667	1441	3	3
436	1	2010-02-01	0	1	1	1	NA	2	NA	0	0	0	3	1
436	1	2010-03-01	0	1	1	1	NA	1	NA	0	0	0	1	2
436	1	2010-02-01	0	1	2	1	2	2	72	0.0799761904761905	0.480123015873016	2095	3	2
437	1	2010-02-01	0	1	1	1	NA	1	NA	0	0	0	3	2
437	1	2010-02-01	0	1	1	1	NA	1	NA	0	0	0	3	2
437	1	2010-02-01	0	1	2	1	1	2	59	0.0921849593495935	0.470296167247387	3700	3	3
437	1	2010-02-01	0	1	1	1	NA	1	NA	0	0	0	3	2
437	1	2010-02-01	0	1	2	1	1	2	45	0.084072249589491	0.402066228790367	7354	3	2
438	1	2010-02-01	0	1	2	1	3	2	28	0.119932930918846	0.459166666666667	5315	3	2
438	1	2010-02-01	0	1	1	1	NA	1	NA	0	0	0	1	2
438	1	2010-02-01	0	1	2	1	2	2	78	0.122121013543032	0.470650575214795	9405	1	1
439	1	2010-02-01	0	1	2	1	1	2	39	0.0850025879917184	0.413720669427191	2878	2	2
439	1	2010-02-01	0	1	2	1	1	2	74	0	0	0	3	2
439	1	2010-02-01	0	1	1	1	NA	1	NA	0	0	0	3	3
440	1	2010-02-01	0	1	1	1	NA	1	NA	0	0	0	3	3
440	1	2010-02-01	0	1	2	1	1	2	49	0.125277777777778	0.436031746031746	1099	3	3
440	1	2010-03-01	0	1	2	1	1	2	20	0.0956380208333333	0.4310546875	4312	3	2
440	1	2010-03-01	0	1	1	1	NA	1	NA	0	0	0	1	3
440	1	2010-03-01	0	1	1	1	NA	1	NA	0	0	0	3	3
441	1	2010-02-01	0	1	1	1	NA	1	NA	0	0	0	3	2
441	1	2010-02-01	0	1	1	1	NA	1	NA	0	0	0	1	1
441	1	2010-07-01	0	1	2	1	2	2	24	0.0618421052631579	0.458709273182957	1602	3	3
441	1	2010-02-01	0	1	2	1	2	2	37	0	0	0	3	2
441	1	2010-03-01	0	1	1	1	NA	1	NA	0	0	0	3	2
442	1	2010-02-01	0	1	1	1	NA	1	NA	0	0	0	3	2
442	1	2010-02-01	0	1	2	1	1	2	19	0.00882119514472456	0.418202614379085	3682	1	2
442	1	2010-02-01	0	1	2	1	1	2	20	0.0557142857142857	0.278214285714286	838	3	3
443	1	2010-03-01	0	1	1	1	NA	1	NA	0	0	0	3	1
443	1	2010-02-01	0	1	1	1	NA	1	NA	0	0	0	3	2
443	1	2010-02-01	0	1	1	1	NA	2	NA	0	0	0	2	2
443	1	2010-02-01	0	1	1	1	NA	1	NA	0	0	0	3	2
443	1	2010-03-01	0	1	1	1	NA	1	NA	0	0	0	3	2
443	1	2010-03-01	0	1	1	1	NA	1	NA	0	0	0	3	2
443	1	2010-02-01	0	1	1	1	NA	1	NA	0	0	0	3	1
443	1	2010-02-01	0	1	1	1	NA	1	NA	0	0	0	3	2
443	1	2010-02-01	0	1	1	1	NA	1	NA	0	0	0	3	1
443	1	2010-03-01	0	1	1	1	NA	1	NA	0	0	0	3	2
443	1	2010-02-01	0	1	1	1	NA	1	NA	0	0	0	3	2
444	1	2010-02-01	0	1	1	1	NA	1	NA	0	0	0	3	3
444	1	2010-02-01	0	1	2	1	1	2	22	0.0104090354090354	0.54496336996337	3940	1	3
444	1	2010-02-01	0	1	2	1	1	2	25	0.0755382775119617	0.447946570972887	2316	3	2
445	1	2010-02-01	0	1	2	1	2	2	32	0.135924145299145	0.401378289919957	6762	3	1
445	1	2010-02-01	0	1	2	1	2	2	32	0.0663888888888889	0.466527777777778	3803	3	2
446	1	2010-03-01	0	1	2	1	2	2	38	0	0	0	3	2
446	1	2010-03-01	0	1	2	1	2	2	31	0.113135610766046	0.461277777777778	9085	3	2
447	1	2010-03-01	0	1	2	1	1	2	36	0	0	0	3	2
447	1	2010-02-01	0	1	1	1	NA	1	NA	0	0	0	3	3
447	1	2010-02-01	0	1	2	1	1	2	57	0.102261904761905	0.431814143567875	4636	3	2
448	1	2010-06-01	0	1	2	1	1	2	26	0.158106060606061	0.562878787878788	1649	3	2
448	1	2010-02-01	0	1	1	1	NA	1	NA	0	0	0	3	3
448	1	2010-06-01	0	1	1	1	NA	1	NA	0	0	0	3	3
448	1	2010-02-01	0	1	2	1	1	2	56	0.0418044077134986	0.278496654860291	1438	3	2
449	1	2010-02-01	0	1	2	1	1	2	16	0.0669437602627258	0.436497673782157	4322	3	2
449	1	2010-02-01	0	1	1	1	NA	1	NA	0	0	0	1	2
449	1	2010-02-01	0	1	2	1	1	2	41	0.102720238095238	0.464886904761905	2988	3	2
450	1	2010-02-01	0	1	1	1	NA	1	NA	0	0	0	1	1
450	1	2010-02-01	0	1	2	1	4	2	NA	0.19	0.655833333333333	340	1	2
450	1	2010-03-01	0	1	2	1	3	2	43	0.111060606060606	0.326060606060606	1575	3	1
451	1	2010-02-01	0	1	1	1	NA	1	NA	0	0	0	3	3
451	1	2010-02-01	0	1	2	1	2	2	29	0.0560416666666667	0.422651515151515	3670	1	2
451	1	2010-03-01	0	1	2	1	2	2	35	0.0598030045351474	0.429206349206349	7385	3	2
452	1	2010-03-01	0	1	1	1	NA	1	NA	0	0	0	1	3
452	1	2010-04-01	0	1	1	1	NA	1	NA	0	0	0	1	2
452	1	2010-03-01	0	1	1	1	NA	1	NA	0	0	0	3	2
452	1	2010-03-01	0	1	1	1	NA	1	NA	0	0	0	3	3
452	1	2010-05-01	0	1	1	1	NA	1	NA	0	0	0	3	3
452	1	2010-04-01	0	1	1	1	NA	1	NA	0	0	0	3	2
452	1	2010-03-01	0	1	1	1	NA	1	NA	0	0	0	3	2
452	1	2010-05-01	0	1	2	1	1	2	57	0.055257975642591	0.446347093077862	10237	3	2
452	1	2010-03-01	0	1	1	1	NA	1	NA	0	0	0	1	2
453	1	2010-03-01	0	1	2	1	1	2	64	0.0125	0.519298245614035	1782	3	2
454	1	2010-03-01	0	1	2	1	2	2	28	0.118073593073593	0.541098484848485	2312	3	1
454	1	2010-03-01	0	1	2	1	1	2	39	0.045210879806468	0.398921886936593	4285	3	3
455	1	2010-03-01	0	1	1	1	NA	1	NA	0	0	0	1	2
455	1	2010-03-01	0	1	2	1	2	2	33	0.0753458049886621	0.468826530612245	4800	3	2
455	1	2010-03-01	0	1	2	1	1	2	34	0	0	0	3	2
455	1	2010-03-01	0	1	1	1	NA	1	NA	0	0	0	3	2
456	1	2010-03-01	0	1	1	1	NA	1	NA	0	0	0	3	2
456	1	2010-03-01	0	1	2	1	3	2	38	0.0598703703703704	0.414126543209876	3851	1	2
456	1	2010-03-01	0	1	1	1	NA	1	NA	0	0	0	1	2
456	1	2010-03-01	0	1	1	1	NA	1	NA	0	0	0	1	2
456	1	2010-03-01	0	1	1	1	NA	1	NA	0	0	0	3	2
456	1	2010-03-01	0	1	2	1	2	2	49	0.0632123432123432	0.439320124320124	8751	3	2
456	1	2010-03-01	0	1	1	1	NA	2	NA	0	0	0	1	2
457	1	2010-03-01	0	1	2	1	1	2	33	0.0790418586789555	0.408784562211982	4491	3	2
457	1	2010-03-01	0	1	2	1	2	2	35	0.142403846153846	0.481923076923077	1643	3	2
458	1	2010-03-01	0	1	2	1	1	2	32	0.0739440476190476	0.360180952380952	3777	3	1
458	1	2010-03-01	0	1	2	1	1	2	55	0.113461538461538	0.576538461538461	530	3	2
459	1	2010-03-01	0	1	2	1	2	2	17	-0.0256013872491145	0.493226092089728	3637	3	2
459	1	2010-03-01	0	1	2	1	1	2	9	0.0596762485481998	0.422735191637631	2936	1	3
460	1	2010-03-01	0	1	1	1	NA	1	NA	0	0	0	3	2
460	1	2010-03-01	0	1	1	1	NA	1	NA	0	0	0	3	2
460	1	2010-05-01	0	1	2	1	4	2	39	0.0373181818181818	0.444893939393939	1095	3	2
460	1	2010-03-01	0	1	1	1	NA	1	NA	0	0	0	3	1
460	1	2010-05-01	0	1	2	1	4	2	22	0.147224157955865	0.464547038327526	4878	3	3
461	1	2010-03-01	0	1	2	1	3	2	15	0.5	0.5	179	3	1
461	1	2010-03-01	0	1	1	1	NA	1	NA	0	0	0	3	1
461	1	2010-04-01	0	1	1	1	NA	1	NA	0	0	0	3	2
461	1	2010-04-01	0	1	2	1	3	2	6	0.0621947496947497	0.341427553927554	1328	3	2
461	1	2010-03-01	0	1	1	1	NA	1	NA	0	0	0	3	2
461	1	2010-03-01	0	1	1	1	NA	1	NA	0	0	0	1	2
461	1	2010-03-01	0	1	1	1	NA	1	NA	0	0	0	3	1
461	1	2010-03-01	0	1	1	1	NA	1	NA	0	0	0	3	2
462	1	2010-03-01	0	1	1	1	NA	1	NA	0	0	0	3	2
462	1	2010-03-01	0	1	1	1	NA	1	NA	0	0	0	1	2
462	1	2010-03-01	0	1	1	1	NA	1	NA	0	0	0	2	2
462	1	2010-04-01	0	1	2	1	3	2	13	0.0378205128205128	0.198076923076923	2056	3	2
462	1	2010-03-01	0	1	2	1	3	2	45	0.14102192134107	0.445912314635719	2887	1	2
462	1	2010-03-01	0	1	1	1	NA	1	NA	0	0	0	3	2
462	1	2010-03-01	0	1	1	1	NA	1	NA	0	0	0	3	2
463	1	2010-03-01	0	1	1	1	NA	1	NA	0	0	0	3	2
463	1	2010-03-01	0	1	1	1	NA	1	NA	0	0	0	3	2
463	1	2010-03-01	0	1	2	1	3	2	105	0.151307189542484	0.417483660130719	2628	1	2
463	1	2010-03-01	0	1	2	1	4	2	43	0.583333333333333	0.416666666666667	269	3	2
464	1	2010-03-01	0	1	2	1	1	2	1	0.101706198893699	0.476740019240019	2362	3	2
464	1	2010-03-01	0	1	2	1	1	2	50	-0.000754545454545452	0.44769696969697	1840	3	3
465	1	2010-03-01	0	1	2	1	1	2	34	0.0404889032200676	0.390710875882109	10310	3	2
465	1	2010-03-01	0	1	1	1	NA	1	NA	0	0	0	3	2
465	1	2010-03-01	0	1	2	1	2	2	40	0	0	0	3	2
466	1	2010-04-01	0	1	1	1	NA	1	NA	0	0	0	3	1
466	1	2010-03-01	0	1	2	1	1	2	3	0.164944444444444	0.592092592592593	3838	2	2
466	1	2010-03-01	0	1	1	1	NA	1	NA	0	0	0	3	2
467	1	2010-04-01	0	1	1	1	NA	1	NA	0	0	0	1	2
467	1	2010-04-01	0	1	2	1	2	2	14	0.0913118765292678	0.487847731978167	3236	1	2
467	1	2010-04-01	0	1	2	1	1	2	8	0.13145202020202	0.428636363636364	3724	1	2
468	1	2010-03-01	0	1	2	1	2	2	41	0	0	0	3	3
468	1	2010-03-01	0	1	2	1	3	2	40	0.0956959941466984	0.449593927199561	5513	1	2
469	1	2010-03-01	0	1	2	1	2	2	72	0.0625442412405303	0.367732853084416	3783	3	3
469	1	2010-03-01	0	1	1	1	NA	1	NA	0	0	0	3	3
469	1	2010-03-01	0	1	2	1	1	2	27	0.066025641025641	0.455128205128205	1076	3	2
470	1	2010-03-01	0	1	2	1	2	2	36	0.109852022977023	0.479497585747586	2241	3	2
470	1	2010-03-01	0	1	2	1	3	2	24	0.075647804576376	0.48137136672851	4379	2	2
471	1	2010-05-01	0	1	1	1	NA	1	NA	0	0	0	3	1
471	1	2010-05-01	0	1	2	1	2	2	67	0.0670588340231197	0.461803474303474	5182	3	3
471	1	2010-03-01	0	1	1	1	NA	1	NA	0	0	0	3	3
471	1	2010-03-01	0	1	1	1	NA	1	NA	0	0	0	2	2
471	1	2010-03-01	0	1	2	1	4	2	75	0.0880434782608696	0.378623188405797	1709	2	3
472	1	2010-04-01	0	1	2	1	2	2	28	0	0	0	3	2
472	1	2010-04-01	0	1	1	1	NA	1	NA	0	0	0	1	2
472	1	2010-03-01	0	1	1	1	NA	1	NA	0	0	0	3	2
472	1	2010-04-01	0	1	2	1	4	2	1	0.3	0	71	3	2
472	1	2010-04-01	0	1	1	1	NA	1	NA	0	0	0	3	2
472	1	2010-04-01	0	1	1	1	NA	1	NA	0	0	0	1	2
473	1	2010-04-01	0	1	1	1	NA	1	NA	0	0	0	3	2
473	1	2010-03-01	0	1	1	1	NA	1	NA	0	0	0	3	1
473	1	2010-03-01	0	1	1	1	NA	1	NA	0	0	0	2	2
473	1	2010-03-01	0	1	1	1	NA	1	NA	0	0	0	3	2
473	1	2010-03-01	0	1	1	1	NA	1	NA	0	0	0	3	2
473	1	2010-03-01	0	1	2	1	1	2	7	0.0885714285714286	0.358198412698413	1632	3	2
473	1	2010-03-01	0	1	1	1	NA	1	NA	0	0	0	3	2
473	1	2010-04-01	0	1	1	1	NA	1	NA	0	0	0	1	1
474	1	2010-03-01	0	1	1	1	NA	1	NA	0	0	0	1	1
474	1	2010-04-01	0	1	2	1	2	2	46	0.0797551020408163	0.418189342403628	3290	1	3
474	1	2010-04-01	0	1	2	1	2	2	52	0.155688608776844	0.407570028011205	3651	3	2
474	1	2010-03-01	0	1	1	1	NA	1	NA	0	0	0	3	2
474	1	2010-03-01	0	1	1	1	NA	1	NA	0	0	0	2	1
475	1	2010-03-01	0	1	2	1	3	2	62	0.025	0.175	562	3	3
475	1	2010-03-01	0	1	2	1	1	2	42	0.124025974025974	0.436038961038961	867	3	3
476	1	2010-04-01	0	1	1	1	NA	1	NA	0	0	0	3	2
476	1	2010-03-01	0	1	1	1	NA	1	NA	0	0	0	3	1
476	1	2010-03-01	0	1	1	1	NA	1	NA	0	0	0	3	2
476	1	2010-04-01	0	1	1	1	NA	1	NA	0	0	0	3	2
476	1	2010-06-01	0	1	2	1	1	2	14	0.0536748866213152	0.478097127739985	5894	1	2
476	1	2010-04-01	0	1	2	1	2	2	15	0.0389604097452935	0.51704457364341	7884	2	2
477	1	2010-04-01	0	1	2	1	2	2	22	0.120145463510848	0.474660996055227	5082	3	2
477	1	2010-04-01	0	1	1	1	NA	1	NA	0	0	0	1	2
477	1	2010-04-01	0	1	2	1	2	2	28	0.0498176570903844	0.500321723730815	4418	3	1
477	1	2010-03-01	0	1	1	1	NA	1	NA	0	0	0	3	2
477	1	2010-04-01	0	1	1	1	NA	1	NA	0	0	0	3	2
477	1	2010-04-01	0	1	1	1	NA	1	NA	0	0	0	3	2
477	1	2010-04-01	0	1	1	1	NA	1	NA	0	0	0	3	2
477	1	2010-03-01	0	1	1	1	NA	1	NA	0	0	0	3	2
477	1	2010-03-01	0	1	1	1	NA	1	NA	0	0	0	3	2
477	1	2010-03-01	0	1	1	1	NA	1	NA	0	0	0	3	2
477	1	2010-03-01	0	1	1	1	NA	1	NA	0	0	0	3	2
477	1	2010-04-01	0	1	1	1	NA	1	NA	0	0	0	1	2
478	1	2010-03-01	0	1	2	1	2	2	50	0.0364285714285714	0.39265306122449	3192	3	2
478	1	2010-03-01	0	1	2	1	2	2	30	0.0566801619433198	0.460194556905083	5664	3	2
479	1	2010-03-01	0	1	2	1	1	2	77	0.0465277777777778	0.476686507936508	1622	3	2
479	1	2010-03-01	0	1	1	1	NA	1	NA	0	0	0	3	2
479	1	2010-04-01	0	1	2	1	1	2	43	0.132604895104895	0.445175657675658	2463	3	2
479	1	2010-04-01	0	1	1	1	NA	1	NA	0	0	0	1	1
480	1	2010-04-01	0	1	1	1	NA	1	NA	0	0	0	1	2
480	1	2010-04-01	0	1	1	1	NA	1	NA	0	0	0	3	2
480	1	2010-04-01	0	1	2	1	1	2	73	0.0975490196078431	0.511274509803922	1875	3	3
480	1	2010-04-01	0	1	2	1	2	2	22	0.0992575757575758	0.513212121212121	4394	2	1
481	1	2010-04-01	0	1	2	1	2	2	25	0.120147707231041	0.399263668430335	3152	3	2
481	1	2010-04-01	0	1	2	1	3	2	77	0.0766610644257703	0.514403361344538	1809	1	2
482	1	2010-04-01	0	1	2	1	2	2	19	0.140298534798535	0.415205128205128	5993	3	3
482	1	2010-04-01	0	1	2	1	2	2	61	0.133856421356421	0.49962481962482	2723	3	2
482	1	2010-04-01	0	1	1	1	NA	1	NA	0	0	0	3	2
483	1	2010-06-01	0	1	2	1	2	2	54	0.13734681372549	0.414701797385621	5358	3	2
483	1	2010-06-01	0	1	1	1	NA	1	NA	0	0	0	3	2
483	1	2010-06-01	0	1	1	1	NA	1	NA	0	0	0	3	2
483	1	2010-06-01	0	1	1	1	NA	1	NA	0	0	0	3	2
483	1	2010-08-01	0	1	2	1	3	2	65	0.138333333333333	0.328690476190476	1611	3	2
484	1	2010-05-01	0	1	1	1	NA	1	NA	0	0	0	3	1
484	1	2010-04-01	0	1	1	1	NA	1	NA	0	0	0	1	2
484	1	2010-04-01	0	1	1	1	NA	1	NA	0	0	0	3	3
484	1	2010-04-01	0	1	2	1	1	2	31	0.0165064102564103	0.488690476190476	2346	3	2
484	1	2010-05-01	0	1	1	1	NA	1	NA	0	0	0	3	2
484	1	2010-05-01	0	1	2	1	2	2	22	0.0812424242424243	0.531363636363636	1703	3	2
485	1	2010-04-01	0	1	1	1	NA	1	NA	0	0	0	3	3
485	1	2010-05-01	0	1	2	1	3	2	18	0.00476190476190477	0.488768115942029	2639	3	1
485	1	2010-04-01	0	1	1	1	NA	1	NA	0	0	0	3	2
485	1	2010-04-01	0	1	2	1	3	2	71	0.102904408516653	0.418217156992667	3675	3	1
486	1	2010-04-01	0	1	2	1	1	2	3	0.0946969696969697	0.349188311688312	845	1	2
486	1	2010-04-01	0	1	2	1	1	2	29	0.16875	0.411607142857143	499	1	3
486	1	2010-04-01	0	1	1	1	NA	1	NA	0	0	0	1	3
487	1	2010-04-01	0	1	1	1	NA	1	NA	0	0	0	3	3
487	1	2010-04-01	0	1	2	1	3	2	29	0.144399132453568	0.420972978634269	4874	1	2
487	1	2010-04-01	0	1	1	1	NA	1	NA	0	0	0	3	1
487	1	2010-04-01	0	1	2	1	2	2	23	0.187658402203857	0.510730027548209	2264	3	3
488	1	2010-03-01	0	1	2	1	2	2	30	0	0	0	3	2
488	1	2010-03-01	0	1	2	1	2	2	20	0.100758503401361	0.485858843537415	4544	3	2
489	1	2010-05-01	0	1	1	1	NA	1	NA	0	0	0	3	3
489	1	2010-05-01	0	1	2	1	2	2	52	0.128146544813211	0.483857089412645	3570	3	2
489	1	2010-05-01	0	1	1	1	NA	1	NA	0	0	0	3	3
489	1	2010-06-01	0	1	2	1	2	2	21	0.105465673686013	0.412459339154254	6154	3	3
490	1	2010-05-01	0	1	1	1	NA	1	NA	0	0	0	3	2
490	1	2010-06-01	0	1	2	1	1	2	28	0.0477918586789555	0.448713517665131	2745	3	3
490	1	2010-05-01	0	1	2	1	1	2	84	0.0770004189359028	0.384010613042871	2952	3	3
491	1	2010-04-01	0	1	2	1	1	2	49	0.0634071919366037	0.523372956020015	12635	3	2
491	1	2010-04-01	0	1	2	1	2	2	64	0.222599628503884	0.412965214454576	3533	3	2
491	1	2010-04-01	0	1	1	1	NA	1	NA	0	0	0	3	2
492	1	2010-04-01	0	1	1	1	NA	1	NA	0	0	0	3	2
492	1	2010-04-01	0	1	2	1	3	2	37	0.169687730968219	0.432123059866962	3271	3	2
492	1	2010-04-01	0	1	2	1	2	2	50	0.121491228070175	0.415664160401002	1277	3	1
493	1	2010-04-01	0	1	2	1	1	2	25	0.0633384208384208	0.529989824989825	2759	3	2
493	1	2010-04-01	0	1	2	1	2	2	29	0.0817738551359241	0.553937448247793	5935	3	2
493	1	2010-04-01	0	1	1	1	NA	1	NA	0	0	0	3	2
493	1	2010-04-01	0	1	1	1	NA	1	NA	0	0	0	3	2
494	1	2010-04-01	0	1	2	1	2	2	56	0.116588296760711	0.373014629049112	2907	3	2
494	1	2010-05-01	0	1	2	1	2	2	35	0.0856304112554113	0.484449855699856	7659	3	2
494	1	2010-04-01	0	1	1	1	NA	1	NA	0	0	0	1	2
495	1	2010-04-01	0	1	1	1	NA	1	NA	0	0	0	1	1
495	1	2010-05-01	0	1	2	1	2	2	62	0.200039682539683	0.329523809523809	1799	3	3
495	1	2010-05-01	0	1	1	1	NA	1	NA	0	0	0	3	1
495	1	2010-05-01	0	1	2	1	2	2	18	0.0354098360655738	0.444644808743169	5391	3	3
495	1	2010-04-01	0	1	1	1	NA	1	NA	0	0	0	1	2
496	1	2010-04-01	0	1	2	1	3	2	33	0.167791229486145	0.479827818132903	5745	3	2
496	1	2010-04-01	0	1	1	1	NA	1	NA	0	0	0	3	2
496	1	2010-04-01	0	1	2	1	3	2	39	0.0468999028182702	0.373318756073858	4621	3	3
497	1	2010-09-01	0	1	1	1	NA	1	NA	0	0	0	3	2
497	1	2010-05-01	0	1	1	1	NA	1	NA	0	0	0	3	2
497	1	2010-04-01	0	1	1	1	NA	1	NA	0	0	0	3	2
497	1	2010-04-01	0	1	1	1	NA	1	NA	0	0	0	1	2
497	1	2010-04-01	0	1	2	1	1	2	30	0.00772486772486773	0.541111111111111	2815	3	2
497	1	2010-06-01	0	1	1	1	NA	1	NA	0	0	0	3	3
498	1	2010-06-01	0	1	2	1	2	2	92	0.33125	0.391666666666667	631	3	3
498	1	2010-06-01	0	1	1	1	NA	1	NA	0	0	0	3	2
498	1	2010-05-01	0	1	2	1	3	2	31	0.10562641723356	0.432391660367851	4829	3	2
498	1	2010-04-01	0	1	1	1	NA	1	NA	0	0	0	3	2
498	1	2010-04-01	0	1	1	1	NA	1	NA	0	0	0	3	2
498	1	2010-04-01	0	1	1	1	NA	1	NA	0	0	0	3	1
499	1	2010-04-01	0	1	1	1	NA	1	NA	0	0	0	3	2
499	1	2010-04-01	0	1	1	1	NA	1	NA	0	0	0	3	2
499	1	2010-04-01	0	1	1	1	NA	1	NA	0	0	0	3	2
499	1	2010-06-01	0	1	2	1	1	2	42	0.0954081632653061	0.440212585034014	7619	3	1
499	1	2010-05-01	0	1	2	1	2	2	13	0.055031012404962	0.37562825130052	8431	3	2
500	1	2010-04-01	0	1	2	1	2	2	50	0.0954766748403112	0.492404988950443	4931	3	2
500	1	2010-04-01	0	1	2	1	4	2	52	0	0	0	3	3
500	1	2010-04-01	0	1	2	1	3	2	25	0.0547208538587849	0.602339901477833	1615	3	3
501	1	2010-05-01	0	1	1	1	NA	1	NA	0	0	0	3	3
501	1	2010-06-01	0	1	2	1	2	2	32	0.148182957393484	0.423771929824561	2678	1	2
501	1	2010-06-01	0	1	1	1	NA	1	NA	0	0	0	3	2
501	1	2010-04-01	0	1	1	1	NA	1	NA	0	0	0	3	3
501	1	2010-04-01	0	1	2	1	1	2	35	0	0	0	1	2
502	1	2010-06-01	0	1	2	1	1	2	54	0.0770544217687075	0.419170068027211	2029	3	2
502	1	2010-06-01	0	1	2	1	3	2	47	0.0839307359307359	0.427043496186353	6413	3	1
503	1	2010-07-01	0	1	1	1	NA	1	NA	0	0	0	3	2
503	1	2010-04-01	0	1	1	1	NA	1	NA	0	0	0	3	2
503	1	2010-04-01	0	1	1	1	NA	1	NA	0	0	0	3	2
503	1	2010-04-01	0	1	2	1	2	2	55	0.102828894269572	0.531015603981706	4977	3	2
503	1	2010-04-01	0	1	1	1	NA	1	NA	0	0	0	3	3
503	1	2010-05-01	0	1	1	1	NA	1	NA	0	0	0	3	1
503	1	2010-05-01	0	1	1	1	NA	2	NA	0	0	0	3	3
503	1	2010-09-01	0	1	2	1	3	2	38	0.325654761904762	0.498690476190476	2506	1	2
503	1	2010-08-01	0	1	1	1	NA	1	NA	0	0	0	3	2
504	1	2010-04-01	0	1	2	1	2	2	24	0.119941520467836	0.456228070175439	3713	3	2
504	1	2010-04-01	0	1	1	1	NA	1	NA	0	0	0	3	1
504	1	2010-04-01	0	1	2	1	2	2	13	0.0204716981132075	0.369442946990117	3382	3	2
505	1	2010-05-01	0	1	2	1	1	2	43	0.00213963963963963	0.478941441441442	2580	3	2
505	1	2010-06-01	0	1	1	1	NA	1	NA	0	0	0	3	2
505	1	2010-05-01	0	1	1	1	NA	1	NA	0	0	0	3	2
505	1	2010-04-01	0	1	1	1	NA	1	NA	0	0	0	3	2
505	1	2010-06-01	0	1	2	1	2	2	9	0.0891316613494033	0.365347542242703	3693	3	2
505	1	2010-04-01	0	1	1	1	NA	1	NA	0	0	0	3	2
506	1	2010-07-01	0	1	2	1	2	2	11	0.0974579397874852	0.465272858454677	3067	3	2
506	1	2010-06-01	0	1	2	1	2	2	53	0.0178725299643667	0.438670229996761	3611	3	2
506	1	2010-06-01	0	1	1	1	NA	1	NA	0	0	0	3	2
506	1	2010-06-01	0	1	1	1	NA	1	NA	0	0	0	3	3
507	1	2010-05-01	0	1	1	1	NA	1	NA	0	0	0	3	1
507	1	2010-05-01	0	1	2	1	3	2	30	0.0996880570409982	0.334090909090909	4457	3	1
507	1	2010-07-01	0	1	2	1	1	2	32	0	0	0	1	1
508	1	2010-04-01	0	1	2	1	1	2	83	0.105550817341862	0.478688699360341	4838	1	2
508	1	2010-04-01	0	1	2	1	1	2	77	0.0706252967462645	0.446641670157799	4880	3	2
509	1	2010-05-01	0	1	1	1	NA	1	NA	0	0	0	3	2
509	1	2010-05-01	0	1	1	1	NA	1	NA	0	0	0	1	2
509	1	2010-05-01	0	1	1	1	NA	1	NA	0	0	0	1	2
509	1	2010-06-01	0	1	2	1	2	2	27	0.0714264069264069	0.429969696969697	5398	3	3
509	1	2010-05-01	0	1	2	1	1	2	80	0.0932955586080586	0.480410356203625	9180	2	1
510	1	2010-05-01	0	1	2	1	1	2	4	0.0704904761904762	0.393169841269841	4836	1	2
510	1	2010-05-01	0	1	2	1	3	2	39	0.0747372742200328	0.435632183908046	1865	3	2
510	1	2010-05-01	0	1	1	1	NA	1	NA	0	0	0	1	2
511	1	2010-05-01	0	1	2	1	2	2	81	0.0337460425146992	0.433022388059701	7286	3	1
511	1	2010-05-01	0	1	1	1	NA	1	NA	0	0	0	3	2
511	1	2010-05-01	0	1	1	1	NA	1	NA	0	0	0	3	1
511	1	2010-05-01	0	1	1	1	NA	1	NA	0	0	0	3	1
511	1	2010-05-01	0	1	1	1	NA	1	NA	0	0	0	3	2
511	1	2010-06-01	0	1	2	1	2	2	10	0.0848302469135803	0.544700176366843	4768	2	1
512	1	2010-05-01	0	1	1	1	NA	1	NA	0	0	0	2	2
512	1	2010-05-01	0	1	2	1	2	2	40	0	0	0	3	2
512	1	2010-06-01	0	1	1	1	NA	1	NA	0	0	0	3	3
512	1	2010-05-01	0	1	1	1	NA	1	NA	0	0	0	3	2
512	1	2010-07-01	0	1	2	1	3	2	32	0.0937417654808959	0.343511198945981	1738	3	1
513	1	2010-05-01	0	1	1	1	NA	1	NA	0	0	0	3	2
513	1	2010-05-01	0	1	2	1	2	2	14	0.0347581254724112	0.482869740488788	5773	3	2
513	1	2010-07-01	0	1	2	1	2	2	31	0.0401234567901235	0.408950617283951	2838	3	3
514	1	2010-06-01	0	1	1	1	NA	1	NA	0	0	0	3	2
514	1	2010-06-01	0	1	2	1	1	2	29	0.101049233252623	0.440580441216034	4510	3	2
514	1	2010-05-01	0	1	2	1	1	2	6	0.0657931354359926	0.466419294990724	3354	3	2
514	1	2010-05-01	0	1	1	1	NA	1	NA	0	0	0	3	2
515	1	2010-05-01	0	1	2	1	3	2	15	0.0796486232346888	0.414196295507771	4013	3	2
515	1	2010-05-01	0	1	2	1	3	2	31	0.132738095238095	0.391952380952381	3431	3	1
516	1	2010-05-01	0	1	1	1	NA	2	NA	0	0	0	3	2
516	1	2010-05-01	0	1	1	1	NA	1	NA	0	0	0	3	2
516	1	2010-05-01	0	1	1	1	NA	1	NA	0	0	0	1	2
516	1	2010-05-01	0	1	2	1	1	2	43	0	0	28	3	3
517	1	2010-05-01	0	1	2	1	1	2	8	0.0110969387755102	0.389046201814059	10355	3	2
517	1	2010-05-01	0	1	1	1	NA	1	NA	0	0	0	3	2
517	1	2010-05-01	0	1	2	1	2	2	56	0.149552845528455	0.477990708478513	2508	3	2
518	1	2010-06-01	0	1	2	1	1	2	68	0.0756493506493506	0.566558441558441	724	3	2
518	1	2010-05-01	0	1	1	1	NA	1	NA	0	0	0	3	3
518	1	2010-05-01	0	1	1	1	NA	1	NA	0	0	0	3	3
518	1	2010-05-01	0	1	1	1	NA	1	NA	0	0	0	3	3
518	1	2010-07-01	0	1	2	1	1	2	71	0.0985126050420168	0.489834733893557	5818	3	2
519	1	2010-05-01	0	1	2	1	3	2	45	0.0568922305764411	0.468567251461988	3121	3	2
519	1	2010-06-01	0	1	2	1	3	2	28	0.202678571428571	0.499659863945578	3184	3	2
519	1	2010-06-01	0	1	1	1	NA	1	NA	0	0	0	3	3
519	1	2010-06-01	0	1	1	1	NA	1	NA	0	0	0	1	2
519	1	2010-05-01	0	1	1	1	NA	1	NA	0	0	0	3	3
519	1	2010-06-01	0	1	1	1	NA	1	NA	0	0	0	3	2
519	1	2010-05-01	0	1	1	1	NA	1	NA	0	0	0	1	3
520	1	2010-11-01	0	1	2	1	3	2	21	0	0	24	1	2
520	1	2010-10-01	0	1	1	1	NA	1	NA	0	0	0	3	2
520	1	2010-10-01	0	1	1	1	NA	1	NA	0	0	0	3	2
520	1	2010-06-01	0	1	1	1	NA	1	NA	0	0	0	3	2
520	1	2010-07-01	0	1	1	1	NA	1	NA	0	0	0	3	2
520	1	2010-07-01	0	1	1	1	NA	1	NA	0	0	0	3	2
520	1	2010-06-01	0	1	1	1	NA	1	NA	0	0	0	3	3
520	1	2010-08-01	0	1	1	1	NA	1	NA	0	0	0	3	3
520	1	2010-08-01	0	1	1	1	NA	1	NA	0	0	0	3	2
520	1	2010-08-01	0	1	1	1	NA	1	NA	0	0	0	3	2
520	1	2010-06-01	0	1	2	1	2	2	21	0.0973945380860275	0.396997328912223	2775	3	3
521	1	2010-06-01	0	1	2	1	3	2	44	0.150210813492063	0.452162698412698	3493	3	1
521	1	2010-05-01	0	1	1	1	NA	1	NA	0	0	0	3	2
521	1	2010-05-01	0	1	2	1	3	2	33	0.188935185185185	0.485601851851852	1966	3	2
522	1	2010-05-01	0	1	1	1	NA	1	NA	0	0	0	3	1
522	1	2010-07-01	0	1	2	1	2	2	32	0.0141246684350133	0.345977011494253	2197	1	3
522	1	2010-06-01	0	1	1	1	NA	1	NA	0	0	0	3	2
522	1	2010-05-01	0	1	1	1	NA	1	NA	0	0	0	3	2
522	1	2010-05-01	0	1	1	1	NA	1	NA	0	0	0	2	2
522	1	2010-05-01	0	1	2	1	2	2	45	0.118231922398589	0.430263815402704	4834	3	1
523	1	2010-05-01	0	1	1	1	NA	1	NA	0	0	0	3	2
523	1	2010-05-01	0	1	1	1	NA	1	NA	0	0	0	3	2
523	1	2010-07-01	0	1	2	1	3	2	33	0.0722569444444444	0.406585648148148	1750	1	2
523	1	2010-05-01	0	1	2	1	3	2	21	0.0848787878787879	0.428676767676768	3940	3	2
524	1	2010-05-01	0	1	1	1	NA	1	NA	0	0	0	1	1
524	1	2010-05-01	0	1	2	1	1	2	4	-0.00137987012987013	0.420048701298701	2799	3	2
524	1	2010-05-01	0	1	2	1	1	2	3	0.0984804757532031	0.387080427989519	2140	3	2
525	1	2010-05-01	0	1	2	1	2	2	48	0.00252173913043478	0.53668115942029	2480	1	2
525	1	2010-05-01	0	1	2	1	2	2	49	0.127992866672112	0.504668654196956	5168	3	3
526	1	2010-05-01	0	1	2	1	2	2	56	0	0	17	3	2
526	1	2010-05-01	0	1	2	1	2	2	5	0.112609427609428	0.455167147667148	7284	3	3
527	1	2010-06-01	0	1	1	1	NA	1	NA	0	0	0	1	3
527	1	2010-07-01	0	1	2	1	1	2	33	0.0216666666666667	0.522037037037037	5330	3	2
527	1	2010-06-01	0	1	2	1	1	2	36	-0.0358658008658009	0.537846320346321	3821	3	2
528	1	2010-06-01	0	1	2	1	1	2	36	0.0909883720930233	0.473740310077519	3320	3	3
528	1	2010-06-01	0	1	1	1	NA	1	NA	0	0	0	3	2
528	1	2010-08-01	0	1	2	1	3	2	30	0.113031914893617	0.493617021276596	2394	1	2
529	1	2010-06-01	0	1	1	1	NA	1	NA	0	0	0	3	2
529	1	2010-06-01	0	1	1	1	NA	1	NA	0	0	0	3	1
529	1	2010-05-01	0	1	1	1	NA	1	NA	0	0	0	3	2
529	1	2010-05-01	0	1	2	1	2	2	27	0.111349765258216	0.437241784037559	4534	3	2
529	1	2010-06-01	0	1	1	1	NA	1	NA	0	0	0	3	2
529	1	2010-06-01	0	1	1	1	NA	1	NA	0	0	0	3	2
530	1	2010-06-01	0	1	2	1	3	2	20	0.10952380952381	0.544708994708995	561	3	2
530	1	2010-07-01	0	1	2	1	1	2	14	0	0	0	3	3
530	1	2010-06-01	0	1	1	1	NA	1	NA	0	0	0	3	2
530	1	2010-07-01	0	1	1	1	NA	1	NA	0	0	0	1	2
530	1	2010-06-01	0	1	1	1	NA	1	NA	0	0	0	3	2
531	1	2010-05-01	0	1	2	1	2	2	47	0.219836065573771	0.453419203747073	3729	3	2
531	1	2010-08-01	0	1	2	1	1	2	68	0.0154037494763301	0.474799492622073	11058	3	2
531	1	2010-08-01	0	1	1	1	NA	1	NA	0	0	0	3	2
531	1	2010-07-01	0	1	1	1	NA	1	NA	0	0	0	3	2
531	1	2010-05-01	0	1	1	1	NA	1	NA	0	0	0	3	2
532	1	2010-06-01	0	1	2	1	3	2	30	0.108923395445135	0.324513457556936	1754	3	2
532	1	2010-06-01	0	1	2	1	1	2	36	-0.051162486938349	0.402494775339603	2463	3	2
532	1	2010-09-01	0	1	1	1	NA	1	NA	0	0	0	3	3
532	1	2010-09-01	0	1	1	1	NA	1	NA	0	0	0	1	2
532	1	2010-10-01	0	1	2	1	3	2	47	0	0	9	3	2
532	1	2010-08-01	0	1	1	1	NA	1	NA	0	0	0	3	3
532	1	2010-07-01	0	1	1	1	NA	1	NA	0	0	0	3	3
533	1	2010-05-01	0	1	2	1	1	2	27	0.0803939752696659	0.464255459089713	14991	2	2
533	1	2010-05-01	0	1	1	1	NA	1	NA	0	0	0	3	2
533	1	2010-05-01	0	1	1	1	NA	1	NA	0	0	0	3	2
533	1	2010-06-01	0	1	2	1	2	2	18	0	0	0	3	3
533	1	2010-05-01	0	1	1	1	NA	1	NA	0	0	0	3	3
534	1	2010-05-01	0	1	1	1	NA	1	NA	0	0	0	3	3
534	1	2010-05-01	0	1	1	1	NA	1	NA	0	0	0	1	2
534	1	2010-06-01	0	1	2	1	3	2	28	0	0	0	3	2
534	1	2010-06-01	0	1	2	1	3	2	29	0.0881492063492064	0.422755474155474	5105	3	2
534	1	2010-05-01	0	1	1	1	NA	1	NA	0	0	0	1	2
534	1	2010-06-01	0	1	1	1	NA	1	NA	0	0	0	3	2
534	1	2010-05-01	0	1	1	1	NA	1	NA	0	0	0	1	2
534	1	2010-06-01	0	1	1	1	NA	1	NA	0	0	0	3	2
534	1	2010-06-01	0	1	1	1	NA	1	NA	0	0	0	3	2
534	1	2010-06-01	0	1	1	1	NA	1	NA	0	0	0	1	2
534	1	2010-05-01	0	1	1	1	NA	1	NA	0	0	0	3	2
534	1	2010-06-01	0	1	1	1	NA	1	NA	0	0	0	3	3
535	1	2010-06-01	0	1	1	1	NA	1	NA	0	0	0	3	3
535	1	2010-06-01	0	1	1	1	NA	2	NA	0	0	0	3	3
535	1	2010-06-01	0	1	1	1	NA	1	NA	0	0	0	3	1
535	1	2010-06-01	0	1	2	1	1	2	16	0.0620181940700809	0.409627508235999	15359	3	2
535	1	2010-06-01	0	1	2	1	1	2	34	0	0	18	3	2
535	1	2010-06-01	0	1	1	1	NA	1	NA	0	0	0	3	2
536	1	2010-09-01	0	1	1	1	NA	1	NA	0	0	0	3	2
536	1	2010-07-01	0	1	1	1	NA	1	NA	0	0	0	3	3
536	1	2010-10-01	0	1	2	1	1	2	28	0.170455566446132	0.405464346973781	3305	3	2
536	1	2010-09-01	0	1	2	1	1	2	20	0.0496602234974328	0.414003825631733	3654	2	1
536	1	2010-05-01	0	1	1	1	NA	1	NA	0	0	0	3	2
536	1	2010-06-01	0	1	1	1	NA	1	NA	0	0	0	3	2
536	1	2010-09-01	0	1	1	1	NA	1	NA	0	0	0	3	2
536	1	2010-05-01	0	1	1	1	NA	1	NA	0	0	0	3	2
536	1	2010-05-01	0	1	1	1	NA	1	NA	0	0	0	3	3
537	1	2010-05-01	0	1	1	1	NA	1	NA	0	0	0	1	1
537	1	2010-05-01	0	1	2	1	2	2	17	0.0795196280991736	0.538811819493638	3330	3	2
537	1	2010-06-01	0	1	2	1	2	2	31	0.0775196772924046	0.482332743014561	9335	1	2
538	1	2010-07-01	0	1	1	1	NA	1	NA	0	0	0	1	2
538	1	2010-06-01	0	1	1	1	NA	1	NA	0	0	0	1	2
538	1	2010-06-01	0	1	2	1	2	2	56	0	0	0	1	1
538	1	2010-06-01	0	1	1	1	NA	1	NA	0	0	0	3	2
538	1	2010-07-01	0	1	2	1	2	2	47	0.133299380358204	0.318950004244122	3124	3	2
539	1	2010-06-01	0	1	2	1	2	2	24	0	0	0	3	2
539	1	2010-06-01	0	1	1	1	NA	1	NA	0	0	0	3	1
539	1	2010-06-01	0	1	1	1	NA	1	NA	0	0	0	3	2
539	1	2010-07-01	0	1	2	1	1	2	29	0.0135555555555556	0.513083333333333	3636	3	2
540	1	2010-06-01	0	1	1	1	NA	1	NA	0	0	0	1	1
540	1	2010-06-01	0	1	1	1	NA	1	NA	0	0	0	3	3
540	1	2010-06-01	0	1	1	1	NA	1	NA	0	0	0	1	2
541	1	2010-06-01	0	1	1	1	NA	1	NA	0	0	0	1	2
541	1	2010-06-01	0	1	1	1	NA	1	NA	0	0	0	3	2
541	1	2010-06-01	0	1	2	1	2	2	7	0.140193375806583	0.446077009992104	3882	3	2
541	1	2010-06-01	0	1	2	1	1	2	13	0.0369798026048026	0.430952062983313	3450	3	2
542	1	2010-06-01	0	1	1	1	NA	1	NA	0	0	0	3	2
542	1	2010-06-01	0	1	1	1	NA	1	NA	0	0	0	3	3
542	1	2010-06-01	0	1	1	1	NA	1	NA	0	0	0	3	2
542	1	2010-06-01	0	1	2	1	3	2	35	0.03525	0.338339743589744	3844	3	3
542	1	2010-06-01	0	1	1	1	NA	1	NA	0	0	0	2	2
542	1	2010-06-01	0	1	2	1	3	2	32	0.0568058350100604	0.522246255309636	7466	3	2
543	1	2010-06-01	0	1	2	1	2	2	49	0.0320791752107542	0.388925495557074	8488	3	2
543	1	2010-06-01	0	1	2	1	2	2	23	0.0302132526564345	0.526847205824479	3025	3	2
543	1	2010-06-01	0	1	1	1	NA	1	NA	0	0	0	3	2
543	1	2010-06-01	0	1	1	1	NA	1	NA	0	0	0	3	2
544	1	2010-05-01	0	1	2	1	3	2	69	0.081578947368421	0.380701754385965	1357	3	3
544	1	2010-05-01	0	1	1	1	NA	1	NA	0	0	0	1	2
544	1	2010-06-01	0	1	2	1	3	2	18	0.242088744588745	0.397359307359307	1388	3	2
545	1	2010-06-01	0	1	1	1	NA	1	NA	0	0	0	3	2
545	1	2010-06-01	0	1	2	1	2	2	33	-0.0135821524966262	0.478129217273954	2827	3	2
545	1	2010-06-01	0	1	2	1	2	2	23	0.0881164021164021	0.444465608465608	4573	3	2
546	1	2010-06-01	0	1	2	1	2	2	71	0.0875914315569488	0.457244862417276	1953	3	1
546	1	2010-06-01	0	1	2	1	3	2	43	0	0	0	3	1
547	1	2010-06-01	0	1	1	1	NA	1	NA	0	0	0	3	3
547	1	2010-06-01	0	1	2	1	1	2	32	0.122326978576979	0.434572372072372	3677	3	2
547	1	2010-06-01	0	1	1	1	NA	1	NA	0	0	0	1	2
547	1	2010-07-01	0	1	1	1	NA	1	NA	0	0	0	3	3
547	1	2010-06-01	0	1	1	1	NA	1	NA	0	0	0	2	2
547	1	2010-07-01	0	1	2	1	2	2	20	0.113909955032048	0.481527391858788	17808	3	1
547	1	2010-07-01	0	1	1	1	NA	1	NA	0	0	0	3	3
547	1	2010-06-01	0	1	1	1	NA	1	NA	0	0	0	3	2
547	1	2010-07-01	0	1	1	1	NA	1	NA	0	0	0	3	3
548	1	2010-06-01	0	1	2	1	3	2	65	0.138475721066083	0.502424242424243	4535	3	2
548	1	2010-06-01	0	1	2	1	1	2	57	0.106302636757182	0.442921422012331	2502	3	2
549	1	2010-06-01	0	1	2	1	1	2	23	0.058357628765792	0.453328474246842	3487	1	2
549	1	2010-06-01	0	1	1	1	NA	1	NA	0	0	0	3	2
549	1	2010-06-01	0	1	1	1	NA	1	NA	0	0	0	3	2
549	1	2010-06-01	0	1	1	1	NA	1	NA	0	0	0	3	2
549	1	2010-06-01	0	1	2	1	1	2	17	0.0676225490196079	0.507549019607843	1996	3	2
549	1	2010-06-01	0	1	1	1	NA	1	NA	0	0	0	3	2
549	1	2010-06-01	0	1	1	1	NA	1	NA	0	0	0	3	2
549	1	2010-06-01	0	1	1	1	NA	1	NA	0	0	0	2	1
550	1	2010-07-01	0	1	1	1	NA	1	NA	0	0	0	3	2
550	1	2010-07-01	0	1	2	1	2	2	19	0.117978158205431	0.430374524465433	3273	3	2
550	1	2010-06-01	0	1	1	1	NA	1	NA	0	0	0	3	2
550	1	2010-06-01	0	1	1	1	NA	1	NA	0	0	0	3	2
550	1	2010-06-01	0	1	1	1	NA	1	NA	0	0	0	3	2
550	1	2010-08-01	0	1	1	1	NA	1	NA	0	0	0	3	2
550	1	2010-06-01	0	1	1	1	NA	1	NA	0	0	0	3	2
550	1	2010-06-01	0	1	1	1	NA	1	NA	0	0	0	3	2
550	1	2010-07-01	0	1	2	1	2	2	32	0	0	0	3	2
550	1	2010-07-01	0	1	1	1	NA	1	NA	0	0	0	3	2
550	1	2010-07-01	0	1	1	1	NA	1	NA	0	0	0	3	1
551	1	2010-06-01	0	1	1	1	NA	1	NA	0	0	0	3	2
551	1	2010-06-01	0	1	1	1	NA	1	NA	0	0	0	3	2
551	1	2010-06-01	0	1	1	1	NA	1	NA	0	0	0	1	2
551	1	2010-06-01	0	1	1	1	NA	1	NA	0	0	0	3	1
551	1	2010-06-01	0	1	1	1	NA	1	NA	0	0	0	3	1
551	1	2010-07-01	0	1	2	1	2	2	38	0.213492063492063	0.438888888888889	807	3	3
551	1	2010-07-01	0	1	2	1	2	2	33	0.00186202686202686	0.414514652014652	7091	3	2
551	1	2010-06-01	0	1	1	1	NA	1	NA	0	0	0	2	2
551	1	2010-06-01	0	1	1	1	NA	1	NA	0	0	0	2	2
551	1	2010-06-01	0	1	1	1	NA	1	NA	0	0	0	2	1
551	1	2010-06-01	0	1	1	1	NA	1	NA	0	0	0	1	2
552	1	2010-06-01	0	1	2	1	1	2	59	0.132142169999313	0.483749074264947	16680	3	2
552	1	2010-06-01	0	1	2	1	1	2	22	0.0566264351590439	0.329053265575005	4345	3	2
553	1	2010-07-01	0	1	2	1	4	2	28	0.137954545454545	0.507424242424242	1233	3	1
553	1	2010-07-01	0	1	1	1	NA	1	NA	0	0	0	3	3
553	1	2010-07-01	0	1	1	1	NA	1	NA	0	0	0	3	2
553	1	2010-07-01	0	1	2	1	3	2	39	0.136574074074074	0.427195767195767	3334	3	3
554	1	2010-06-01	0	1	2	1	2	2	28	0.0778174603174603	0.517301587301587	1648	3	2
554	1	2010-06-01	0	1	2	1	1	2	70	0.2	0.2	26	3	1
555	1	2010-07-01	0	1	2	1	3	2	52	0.0878030303030303	0.445194128787879	3169	3	3
555	1	2010-07-01	0	1	1	1	NA	1	NA	0	0	0	2	2
555	1	2010-08-01	0	1	2	1	2	2	40	0.230333333333333	0.565666666666667	2006	3	2
556	1	2010-07-01	0	1	2	1	2	2	28	0.107864438931855	0.522183228756263	7787	3	2
556	1	2010-07-01	0	1	1	1	NA	1	NA	0	0	0	3	2
556	1	2010-08-01	0	1	2	1	3	2	25	0.285	0.5915	723	3	3
557	1	2010-06-01	0	1	1	1	NA	1	NA	0	0	0	3	1
557	1	2010-06-01	0	1	2	1	2	2	23	0.0497222222222222	0.477222222222222	1250	3	1
557	1	2010-06-01	0	1	2	1	1	2	31	0.13983682983683	0.509396853146853	5362	3	2
558	1	2010-07-01	0	1	2	1	1	2	49	0.0730612244897959	0.420510959939531	8019	3	2
558	1	2010-07-01	0	1	1	1	NA	1	NA	0	0	0	3	2
558	1	2010-07-01	0	1	2	1	1	2	68	0.145718390804598	0.56632183908046	2106	3	2
559	1	2010-06-01	0	1	1	1	NA	1	NA	0	0	0	3	3
559	1	2010-06-01	0	1	1	1	NA	1	NA	0	0	0	3	2
559	1	2010-07-01	0	1	2	1	1	2	53	0.110292041292041	0.515666999667	5383	3	2
559	1	2010-06-01	0	1	2	1	3	2	72	0.159978070175439	0.407456140350877	2715	1	2
559	1	2010-06-01	0	1	1	1	NA	1	NA	0	0	0	3	3
560	1	2010-07-01	0	1	1	1	NA	1	NA	0	0	0	3	2
560	1	2010-08-01	0	1	2	1	3	2	41	0.113888888888889	0.414583333333333	2128	3	3
560	1	2010-07-01	0	1	2	1	3	2	13	0.00916666666666666	0.519865591397849	2900	1	2
560	1	2010-07-01	0	1	1	1	NA	1	NA	0	0	0	3	2
561	1	2010-06-01	0	1	1	1	NA	1	NA	0	0	0	3	2
561	1	2010-06-01	0	1	1	1	NA	1	NA	0	0	0	2	2
561	1	2010-06-01	0	1	2	1	2	2	55	0.0236585365853659	0.448092334494773	11371	3	2
561	1	2010-06-01	0	1	2	1	1	2	41	0.0843982514880952	0.4537890625	4108	1	2
562	1	2010-06-01	0	1	1	1	NA	2	NA	0	0	0	1	2
562	1	2010-07-01	0	1	2	1	1	2	47	0.116002747252747	0.486004273504274	1623	3	3
562	1	2010-07-01	0	1	1	1	NA	1	NA	0	0	0	3	1
562	1	2010-10-01	0	1	2	1	1	2	NA	0.0194018700597648	0.518213803740119	1444	3	1
562	1	2010-06-01	0	1	1	1	NA	1	NA	0	0	0	3	2
563	1	2010-10-01	0	1	2	1	1	2	87	0.121349862258953	0.530509641873278	2080	3	2
563	1	2010-11-01	0	1	1	1	NA	1	NA	0	0	0	1	2
563	1	2010-12-01	0	1	2	1	2	2	8	0.0794127661955531	0.530821432665695	3762	3	2
563	1	2010-12-01	0	1	1	1	NA	1	NA	0	0	0	3	2
563	1	2010-06-01	0	1	1	1	NA	1	NA	0	0	0	3	2
563	1	2010-06-01	0	1	1	1	NA	1	NA	0	0	0	3	2
563	1	2010-10-01	0	1	1	1	NA	1	NA	0	0	0	3	2
563	1	2010-06-01	0	1	1	1	NA	1	NA	0	0	0	3	2
564	1	2010-06-01	0	1	2	1	3	2	36	0.23149720893142	0.536291866028708	2584	3	1
564	1	2010-06-01	0	1	2	1	1	2	35	0.0808070707070707	0.466206637806638	4302	1	3
565	1	2010-07-01	0	1	2	1	2	2	26	-0.00924832743014562	0.463813459268005	5433	3	1
565	1	2010-07-01	0	1	2	1	2	2	41	0.0564186507936508	0.493460884353741	3463	3	2
566	1	2010-07-01	0	1	1	1	NA	1	NA	0	0	0	3	2
566	1	2010-06-01	0	1	1	1	NA	1	NA	0	0	0	3	2
566	1	2010-07-01	0	1	1	1	NA	1	NA	0	0	0	3	2
566	1	2010-08-01	0	1	2	1	3	2	22	0.161005892255892	0.515256734006734	1960	3	1
566	1	2010-06-01	0	1	1	1	NA	1	NA	0	0	0	1	2
566	1	2010-06-01	0	1	2	1	1	2	33	0.150595238095238	0.468551587301587	2699	3	2
566	1	2010-08-01	0	1	1	1	NA	1	NA	0	0	0	3	2
567	1	2010-07-01	0	1	1	1	NA	1	NA	0	0	0	3	2
567	1	2010-08-01	0	1	2	1	2	2	33	0.175265873015873	0.392630952380952	5997	3	2
567	1	2010-07-01	0	1	2	1	2	2	17	0.133733766233766	0.385746753246753	2056	2	2
568	1	2010-07-01	0	1	2	1	1	2	29	0.103587287300159	0.449709078050662	7531	1	2
568	1	2010-07-01	0	1	1	1	NA	1	NA	0	0	0	3	2
568	1	2010-07-01	0	1	2	1	2	2	11	0.129700854700855	0.597435897435897	2873	2	3
569	1	2010-07-01	0	1	1	1	NA	1	NA	0	0	0	1	1
569	1	2010-07-01	0	1	1	1	NA	1	NA	0	0	0	3	3
569	1	2010-07-01	0	1	2	1	1	2	50	0.095	0.367	1776	3	2
569	1	2010-07-01	0	1	1	1	NA	1	NA	0	0	0	3	2
569	1	2010-07-01	0	1	2	1	1	2	49	0.0647839273129971	0.46131556428068	2554	1	3
570	1	2010-09-01	0	1	1	1	NA	1	NA	0	0	0	3	2
570	1	2010-09-01	0	1	2	1	2	2	67	0.112371428571429	0.50837619047619	5330	3	1
570	1	2010-07-01	0	1	1	1	NA	1	NA	0	0	0	3	3
570	1	2010-09-01	0	1	1	1	NA	1	NA	0	0	0	3	2
570	1	2010-08-01	0	1	1	1	NA	2	NA	0	0	0	3	3
570	1	2010-07-01	0	1	1	1	NA	1	NA	0	0	0	1	2
570	1	2010-09-01	0	1	2	1	2	2	16	0.0955102707749766	0.390583566760037	8393	3	2
570	1	2010-09-01	0	1	1	1	NA	1	NA	0	0	0	3	2
570	1	2010-08-01	0	1	1	1	NA	1	NA	0	0	0	3	3
571	1	2010-07-01	0	1	1	1	NA	1	NA	0	0	0	3	2
572	1	2010-07-01	0	1	1	1	NA	2	NA	0	0	0	3	2
572	1	2010-07-01	0	1	2	1	2	2	59	0.131465201465201	0.43553724053724	5065	1	1
572	1	2010-07-01	0	1	1	1	NA	1	NA	0	0	0	3	2
572	1	2010-09-01	0	1	2	1	3	2	83	0.113214285714286	0.339608843537415	2368	3	2
573	1	2010-09-01	0	1	1	1	NA	1	NA	0	0	0	3	2
573	1	2010-08-01	0	1	1	1	NA	1	NA	0	0	0	3	3
573	1	2010-08-01	0	1	2	1	2	2	57	0	0	44	3	3
573	1	2010-09-01	0	1	2	1	2	2	59	0.121005520678816	0.504479103598422	7957	3	2
574	1	2010-07-01	0	1	2	1	3	2	74	0.119349902970593	0.439294422053043	7162	1	2
574	1	2010-08-01	0	1	2	1	3	2	91	0.195801749271137	0.463309037900875	5993	1	2
574	1	2010-07-01	0	1	1	1	NA	1	NA	0	0	0	3	2
575	1	2010-08-01	0	1	1	1	NA	1	NA	0	0	0	3	3
575	1	2010-08-01	0	1	1	1	NA	1	NA	0	0	0	1	1
575	1	2010-07-01	0	1	2	1	2	2	53	0.0889542622486548	0.501121293037181	6562	1	2
575	1	2010-09-01	0	1	2	1	1	2	41	0.135142857142857	0.334333333333333	2135	3	2
575	1	2010-07-01	0	1	1	1	NA	1	NA	0	0	0	3	2
575	1	2010-07-01	0	1	1	1	NA	1	NA	0	0	0	1	2
576	1	2010-07-01	0	1	2	1	1	2	46	0.0749729437229437	0.478353432282004	5404	3	2
576	1	2010-07-01	0	1	2	1	3	2	7	0.132091827364555	0.401291092745638	4588	3	1
577	1	2010-07-01	0	1	2	1	3	2	31	0.0569734613212874	0.47654338415208	2051	3	2
577	1	2010-07-01	0	1	2	1	1	2	80	0.130915876451591	0.573324400467258	7521	1	2
578	1	2010-07-01	0	1	2	1	1	2	16	0.235396825396825	0.395238095238095	1220	3	2
578	1	2010-08-01	0	1	2	1	2	2	31	0.103897783251232	0.444142036124795	4699	3	2
578	1	2010-07-01	0	1	1	1	NA	1	NA	0	0	0	3	2
579	1	2010-07-01	0	1	1	1	NA	2	NA	0	0	0	3	1
579	1	2010-08-01	0	1	2	1	2	2	32	0.120840021401819	0.554427501337614	5760	3	2
579	1	2010-07-01	0	1	2	1	3	2	51	0.0793010752688172	0.496236559139785	2440	2	2
580	1	2010-07-01	0	1	1	1	NA	1	NA	0	0	0	3	2
580	1	2010-08-01	0	1	2	1	2	2	13	0.0377461538461539	0.399728937728938	6875	3	2
580	1	2010-08-01	0	1	1	1	NA	2	NA	0	0	0	3	2
580	1	2010-07-01	0	1	1	1	NA	1	NA	0	0	0	3	2
580	1	2010-11-01	0	1	2	1	1	2	NA	0.00999999999999999	0.596666666666667	343	3	1
580	1	2010-08-01	0	1	1	1	NA	1	NA	0	0	0	3	2
581	1	2010-07-01	0	1	2	1	2	2	51	0.109703470466893	0.438921550112825	11613	1	2
581	1	2010-07-01	0	1	2	1	2	2	31	0.0899976745476745	0.424504232965103	9034	2	2
582	1	2010-08-01	0	1	2	1	1	2	32	0.0315429612581511	0.481011699271193	7444	3	2
582	1	2010-08-01	0	1	2	1	2	2	16	0.0763078059506631	0.43706314849172	4436	3	3
583	1	2010-07-01	0	1	2	1	1	2	59	0.178958333333333	0.532857142857143	1739	3	3
583	1	2010-07-01	0	1	2	1	2	2	11	0.0845238095238095	0.52093962585034	2909	1	2
584	1	2010-07-01	0	1	1	1	NA	1	NA	0	0	0	3	2
584	1	2010-07-01	0	1	1	1	NA	1	NA	0	0	0	3	2
584	1	2010-07-01	0	1	1	1	NA	2	NA	0	0	0	3	3
584	1	2010-07-01	0	1	1	1	NA	1	NA	0	0	0	3	2
584	1	2010-07-01	0	1	2	1	2	2	27	0	0	51	3	2
585	1	2010-07-01	0	1	2	1	1	2	74	0	0	0	1	2
585	1	2010-07-01	0	1	2	1	1	2	19	0.0755586080586081	0.467907814407814	4622	3	2
586	1	2010-07-01	0	1	1	1	NA	1	NA	0	0	0	3	2
586	1	2010-09-01	0	1	1	1	NA	2	NA	0	0	0	3	1
586	1	2010-12-01	0	1	2	1	3	2	23	0.153551587301587	0.489702380952381	2026	1	2
586	1	2010-09-01	0	1	2	1	1	2	40	0.0600995316159251	0.47591725214676	5094	3	3
586	1	2010-07-01	0	1	1	1	NA	1	NA	0	0	0	3	1
587	1	2010-08-01	0	1	1	1	NA	1	NA	0	0	0	3	2
587	1	2010-09-01	0	1	1	1	NA	1	NA	0	0	0	1	1
587	1	2010-07-01	0	1	1	1	NA	1	NA	0	0	0	3	2
587	1	2010-09-01	0	1	1	1	NA	1	NA	0	0	0	3	2
587	1	2010-10-01	0	1	2	1	2	2	32	0	0	0	3	2
587	1	2010-07-01	0	1	2	1	3	2	17	0.0163167388167388	0.336156204906205	2765	3	2
587	1	2010-07-01	0	1	1	1	NA	1	NA	0	0	0	3	2
588	1	2010-07-01	0	1	2	1	2	2	76	0.0424019607843137	0.485049019607843	1610	3	3
588	1	2010-07-01	0	1	1	1	NA	1	NA	0	0	0	3	2
588	1	2010-07-01	0	1	2	1	3	2	1	0.140954927425516	0.446645393005687	3922	1	2
589	1	2010-08-01	0	1	2	1	2	2	63	0.0738895447986357	0.478258559622196	3861	3	3
589	1	2010-07-01	0	1	1	1	NA	1	NA	0	0	0	1	3
589	1	2010-08-01	0	1	2	1	1	2	45	0.0789150943396227	0.430803009883199	8788	3	2
589	1	2010-07-01	0	1	1	1	NA	1	NA	0	0	0	3	2
589	1	2010-07-01	0	1	1	1	NA	1	NA	0	0	0	3	2
590	1	2010-08-01	0	1	2	1	2	2	29	0.200270833333333	0.429833333333333	1153	1	3
590	1	2010-08-01	0	1	1	1	NA	1	NA	0	0	0	3	2
590	1	2010-08-01	0	1	2	1	2	2	28	0.0762711213517665	0.417603686635944	8093	3	3
591	1	2010-07-01	0	1	2	1	2	2	32	0.0914986505264283	0.508208072791406	7187	1	2
591	1	2010-07-01	0	1	2	1	3	2	46	0.0778427128427129	0.428203463203463	4840	3	1
592	1	2010-08-01	0	1	1	1	NA	1	NA	0	0	0	3	2
592	1	2010-09-01	0	1	2	1	4	2	34	0.166666666666667	0.338541666666667	479	3	2
592	1	2010-07-01	0	1	1	1	NA	1	NA	0	0	0	1	1
592	1	2010-09-01	0	1	1	1	NA	1	NA	0	0	0	1	2
592	1	2010-07-01	0	1	2	1	3	2	36	0	0	0	3	2
593	1	2010-07-01	0	1	2	1	3	2	65	0.178879708726647	0.467346259182994	3127	3	2
593	1	2010-07-01	0	1	2	1	1	2	26	0.084269973029515	0.474186011189828	9623	3	2
594	1	2010-07-01	0	1	2	1	1	2	58	0.00127387996618766	0.442758711374096	5463	3	3
594	1	2010-07-01	0	1	2	1	3	2	28	0.102490817263545	0.491545869954961	2270	3	2
595	1	2010-08-01	0	1	1	1	NA	1	NA	0	0	0	3	2
595	1	2010-08-01	0	1	1	1	NA	1	NA	0	0	0	1	2
595	1	2010-08-01	0	1	2	1	2	2	32	0.0482449494949495	0.432992424242424	5087	3	2
595	1	2010-08-01	0	1	2	1	2	2	30	0.0633203519278649	0.375768473035313	14156	3	2
596	1	2010-08-01	0	1	2	1	2	2	2	0.0826228269085412	0.406099143361048	7183	3	2
596	1	2010-08-01	0	1	2	1	1	2	48	0.189285714285714	0.471428571428571	232	3	1
597	1	2010-08-01	0	1	2	1	3	2	65	0.144848484848485	0.502287878787879	3604	3	2
597	1	2010-08-01	0	1	1	1	NA	1	NA	0	0	0	3	2
597	1	2010-08-01	0	1	2	1	3	2	42	0	0	0	3	2
598	1	2010-08-01	0	1	1	1	NA	1	NA	0	0	0	3	2
598	1	2010-12-01	0	1	1	1	NA	2	NA	0	0	0	3	2
598	1	2010-09-01	0	1	1	1	NA	1	NA	0	0	0	1	2
598	1	2010-08-01	0	1	1	1	NA	1	NA	0	0	0	1	2
598	1	2010-09-01	0	1	2	1	2	2	92	0.115689655172414	0.43	4796	3	2
598	1	2010-11-01	0	1	1	1	NA	1	NA	0	0	0	3	2
598	1	2011-02-01	1	1	2	1	3	2	54	0.23474358974359	0.559487179487179	924	1	2
598	1	2011-02-01	1	1	1	1	NA	1	NA	0	0	0	3	2
599	1	2010-08-01	0	1	1	1	NA	1	NA	0	0	0	3	2
599	1	2010-09-01	0	1	2	1	1	2	22	0.114544642857143	0.510238095238095	3830	1	3
599	1	2010-08-01	0	1	2	1	1	2	53	0.0478641456582633	0.452240896358543	1661	3	2
599	1	2010-08-01	0	1	1	1	NA	1	NA	0	0	0	3	2
599	1	2010-08-01	0	1	1	1	NA	1	NA	0	0	0	3	2
600	1	2010-08-01	0	1	1	1	NA	1	NA	0	0	0	3	2
600	1	2010-10-01	0	1	2	1	1	2	8	0.0559042553191489	0.482856720702465	7695	3	2
600	1	2010-10-01	0	1	1	1	NA	1	NA	0	0	0	1	2
600	1	2010-08-01	0	1	1	1	NA	1	NA	0	0	0	1	3
600	1	2010-08-01	0	1	1	1	NA	1	NA	0	0	0	1	3
600	1	2010-09-01	0	1	1	1	NA	1	NA	0	0	0	3	2
600	1	2010-08-01	0	1	2	1	2	2	33	0.0458821634714492	0.410585575139147	5647	3	2
600	1	2010-09-01	0	1	1	1	NA	1	NA	0	0	0	3	2
601	1	2010-08-01	0	1	1	1	NA	1	NA	0	0	0	3	1
601	1	2010-08-01	0	1	2	1	2	2	32	0.123673894557823	0.379487244897959	4324	1	2
601	1	2010-08-01	0	1	2	1	3	2	30	0.0543176823176823	0.431220113220113	5092	3	2
602	1	2010-10-01	0	1	1	1	NA	1	NA	0	0	0	3	3
602	1	2010-09-01	0	1	1	1	NA	1	NA	0	0	0	2	2
602	1	2010-10-01	0	1	1	1	NA	1	NA	0	0	0	3	2
602	1	2010-08-01	0	1	1	1	NA	1	NA	0	0	0	3	2
602	1	2010-09-01	0	1	1	1	NA	1	NA	0	0	0	3	3
602	1	2010-10-01	0	1	1	1	NA	1	NA	0	0	0	3	2
602	1	2010-09-01	0	1	1	1	NA	1	NA	0	0	0	3	2
602	1	2010-11-01	0	1	1	1	NA	1	NA	0	0	0	3	2
602	1	2010-08-01	0	1	1	1	NA	1	NA	0	0	0	3	3
602	1	2010-09-01	0	1	1	1	NA	1	NA	0	0	0	3	2
602	1	2010-11-01	0	1	2	1	2	2	48	0.0773046875	0.511184895833333	5300	1	1
602	1	2010-10-01	0	1	1	1	NA	1	NA	0	0	0	3	2
602	1	2010-08-01	0	1	2	1	3	2	23	0.104255952380952	0.47389880952381	6719	3	1
602	1	2010-08-01	0	1	1	1	NA	1	NA	0	0	0	3	1
602	1	2010-08-01	0	1	1	1	NA	1	NA	0	0	0	3	2
603	1	2010-07-01	0	1	2	1	3	2	43	0.199901960784314	0.490196078431372	1355	3	1
603	1	2010-07-01	0	1	1	1	NA	1	NA	0	0	0	3	3
603	1	2010-08-01	0	1	2	1	3	2	58	0.242100796930342	0.498209366391185	3110	1	3
603	1	2010-07-01	0	1	1	1	NA	1	NA	0	0	0	3	2
604	1	2010-08-01	0	1	2	1	1	2	33	0.058495670995671	0.404461038961039	2469	3	2
604	1	2010-08-01	0	1	2	1	2	2	114	0.143500712250712	0.389850427350427	2060	3	2
604	1	2010-08-01	0	1	1	1	NA	2	NA	0	0	0	3	1
604	1	2010-08-01	0	1	1	1	NA	1	NA	0	0	0	3	2
605	1	2010-11-01	0	1	2	1	1	2	21	0.00111111111111111	0.495277777777778	776	3	2
605	1	2010-11-01	0	1	2	1	1	2	20	0.0830898268398268	0.376264880952381	5720	1	2
606	1	2010-09-01	0	1	2	1	2	2	52	0.0931306306306306	0.421509009009009	3718	3	2
606	1	2010-09-01	0	1	2	1	1	2	66	0.0369691780821918	0.558750815394651	4691	3	3
607	1	2010-08-01	0	1	2	1	3	2	46	0.0671502976190476	0.454017857142857	2857	1	3
607	1	2010-08-01	0	1	2	1	2	2	35	0.176212121212121	0.601060606060606	2281	3	2
607	1	2010-08-01	0	1	1	1	NA	1	NA	0	0	0	3	2
607	1	2010-08-01	0	1	1	1	NA	1	NA	0	0	0	1	2
607	1	2010-08-01	0	1	1	1	NA	1	NA	0	0	0	2	2
608	1	2010-09-01	0	1	1	1	NA	1	NA	0	0	0	3	3
608	1	2010-09-01	0	1	1	1	NA	1	NA	0	0	0	3	1
608	1	2010-11-01	0	1	1	1	NA	1	NA	0	0	0	3	3
608	1	2010-09-01	0	1	1	1	NA	1	NA	0	0	0	3	2
608	1	2010-12-01	0	1	1	1	NA	1	NA	0	0	0	3	2
608	1	2010-11-01	0	1	1	1	NA	1	NA	0	0	0	1	2
608	1	2010-11-01	0	1	1	1	NA	1	NA	0	0	0	3	3
608	1	2010-09-01	0	1	2	1	1	2	43	0.0313218390804598	0.345057471264368	1704	1	2
609	1	2010-09-01	0	1	1	1	NA	1	NA	0	0	0	3	3
609	1	2010-10-01	0	1	1	1	NA	1	NA	0	0	0	3	3
609	1	2010-09-01	0	1	1	1	NA	1	NA	0	0	0	3	2
609	1	2010-10-01	0	1	2	1	2	2	39	0	0	17	3	2
609	1	2010-10-01	0	1	2	1	1	2	26	0.0735310734463277	0.458539144471348	4521	1	3
609	1	2010-09-01	0	1	1	1	NA	1	NA	0	0	0	3	2
609	1	2010-09-01	0	1	1	1	NA	1	NA	0	0	0	1	2
609	1	2010-09-01	0	1	1	1	NA	1	NA	0	0	0	3	3
609	1	2010-09-01	0	1	1	1	NA	1	NA	0	0	0	3	1
609	1	2010-09-01	0	1	1	1	NA	1	NA	0	0	0	3	2
609	1	2010-08-01	0	1	1	1	NA	1	NA	0	0	0	2	1
609	1	2010-08-01	0	1	1	1	NA	1	NA	0	0	0	3	2
610	1	2010-08-01	0	1	1	1	NA	1	NA	0	0	0	3	2
610	1	2010-09-01	0	1	1	1	NA	1	NA	0	0	0	3	2
610	1	2010-10-01	0	1	1	1	NA	1	NA	0	0	0	3	2
610	1	2010-09-01	0	1	1	1	NA	1	NA	0	0	0	3	3
610	1	2010-10-01	0	1	1	1	NA	1	NA	0	0	0	1	2
610	1	2010-09-01	0	1	1	1	NA	1	NA	0	0	0	3	1
610	1	2010-11-01	0	1	2	1	2	2	46	0.0303966750841751	0.44128367003367	2612	3	3
610	1	2010-09-01	0	1	1	1	NA	1	NA	0	0	0	3	3
610	1	2010-10-01	0	1	1	1	NA	1	NA	0	0	0	2	1
610	1	2010-10-01	0	1	1	1	NA	1	NA	0	0	0	3	2
610	1	2010-09-01	0	1	1	1	NA	1	NA	0	0	0	3	2
610	1	2010-08-01	0	1	1	1	NA	1	NA	0	0	0	3	2
610	1	2010-08-01	0	1	1	1	NA	1	NA	0	0	0	3	3
610	1	2010-11-01	0	1	1	1	NA	1	NA	0	0	0	3	2
610	1	2010-09-01	0	1	1	1	NA	1	NA	0	0	0	1	2
610	1	2010-09-01	0	1	1	1	NA	1	NA	0	0	0	3	2
610	1	2010-11-01	0	1	1	1	NA	1	NA	0	0	0	1	2
610	1	2010-10-01	0	1	1	1	NA	1	NA	0	0	0	1	2
610	1	2010-11-01	0	1	2	1	1	2	16	0.0606900346030781	0.46239322271931	2877	3	2
611	1	2010-08-01	0	1	1	1	NA	1	NA	0	0	0	3	2
611	1	2010-08-01	0	1	2	1	2	2	20	0.102939958592133	0.487606970324362	2852	2	2
611	1	2010-08-01	0	1	2	1	1	2	14	0.174380165289256	0.329146005509642	2031	1	3
612	1	2010-08-01	0	1	2	1	4	2	49	0.0976991064491064	0.443929681429681	3857	3	2
612	1	2010-08-01	0	1	2	1	3	2	28	0	0	0	3	2
613	1	2010-08-01	0	1	2	1	1	2	36	0.0969998453927026	0.347306740878169	2395	3	2
613	1	2010-08-01	0	1	1	1	NA	1	NA	0	0	0	3	3
613	1	2010-08-01	0	1	2	1	1	2	42	0.388920454545455	0.554734848484849	528	3	2
614	1	2010-08-01	0	1	2	1	2	2	47	0.13567998385795	0.496374092009685	4370	3	2
614	1	2010-08-01	0	1	1	1	NA	1	NA	0	0	0	3	2
614	1	2010-08-01	0	1	1	1	NA	1	NA	0	0	0	3	2
614	1	2010-08-01	0	1	1	1	NA	1	NA	0	0	0	1	2
614	1	2010-08-01	0	1	1	1	NA	1	NA	0	0	0	1	2
615	1	2010-08-01	0	1	1	1	NA	1	NA	0	0	0	3	2
615	1	2010-08-01	0	1	1	1	NA	1	NA	0	0	0	2	1
615	1	2010-09-01	0	1	2	1	1	2	23	0.0222603946441156	0.376074700493305	2165	1	2
615	1	2010-09-01	0	1	1	1	NA	1	NA	0	0	0	3	3
615	1	2010-09-01	0	1	1	1	NA	1	NA	0	0	0	2	2
615	1	2010-08-01	0	1	1	1	NA	1	NA	0	0	0	3	2
615	1	2010-08-01	0	1	1	1	NA	1	NA	0	0	0	3	2
615	1	2010-09-01	0	1	2	1	1	2	13	-0.142455808080808	0.51635101010101	1353	3	2
616	1	2010-08-01	0	1	1	1	NA	1	NA	0	0	0	3	2
616	1	2010-09-01	0	1	2	1	2	2	7	0.0833502195204323	0.352072779466396	8869	1	2
616	1	2010-08-01	0	1	1	1	NA	1	NA	0	0	0	1	2
616	1	2010-08-01	0	1	1	1	NA	1	NA	0	0	0	1	2
616	1	2010-08-01	0	1	2	1	1	2	16	0.120881433381433	0.375711479878147	2041	3	2
616	1	2010-09-01	0	1	1	1	NA	1	NA	0	0	0	3	2
616	1	2010-08-01	0	1	1	1	NA	1	NA	0	0	0	1	2
617	1	2010-08-01	0	1	2	1	2	2	39	0.124621724429417	0.497804487179487	4216	3	2
617	1	2010-08-01	0	1	2	1	1	2	25	0.1379034914361	0.524330651232825	3280	3	1
618	1	2010-08-01	0	1	2	1	1	2	59	0.0117261904761905	0.487757936507936	2795	1	1
618	1	2010-08-01	0	1	2	1	3	2	46	0.025	0.685119047619048	264	1	2
618	1	2010-08-01	0	1	1	1	NA	1	NA	0	0	0	3	3
618	1	2010-11-01	0	1	2	1	1	2	38	0.129734848484848	0.488573232323232	882	3	3
619	1	2010-09-01	0	1	2	1	4	2	42	0.110892972275951	0.463734150010746	7827	3	2
619	1	2010-09-01	0	1	1	1	NA	1	NA	0	0	0	3	3
619	1	2010-11-01	0	1	2	1	1	2	11	1.26646403242153e-05	0.563779128672746	3219	3	2
620	1	2010-09-01	0	1	2	1	3	2	41	0.0258080808080808	0.368005050505051	2508	1	2
620	1	2010-09-01	0	1	2	1	1	2	23	0.10470193001443	0.514993536556036	3099	3	2
621	1	2010-08-01	0	1	2	1	2	2	58	0.081951871657754	0.547472625413802	2968	3	2
621	1	2010-08-01	0	1	2	1	1	2	29	0.0419722796143251	0.524820567689886	6815	3	2
622	1	2010-09-01	0	1	2	1	1	2	50	0.0109945948360583	0.325687929956223	2843	3	2
622	1	2010-11-01	0	1	2	1	4	2	36	0	0	0	3	1
622	1	2010-10-01	0	1	2	1	3	2	29	0.166980077745384	0.421989795918367	2377	2	2
622	1	2010-09-01	0	1	1	1	NA	1	NA	0	0	0	3	3
622	1	2010-11-01	0	1	1	1	NA	1	NA	0	0	0	1	2
623	1	2010-09-01	0	1	2	1	2	2	19	0.112612612612613	0.409009009009009	3883	3	2
623	1	2010-09-01	0	1	2	1	3	2	39	0.08625	0.4625	359	1	2
624	1	2010-09-01	0	1	1	1	NA	1	NA	0	0	0	3	1
624	1	2010-09-01	0	1	1	1	NA	1	NA	0	0	0	3	2
624	1	2010-09-01	0	1	1	1	NA	1	NA	0	0	0	3	3
624	1	2010-09-01	0	1	2	1	3	2	41	0.104824929971989	0.469677871148459	2575	3	3
624	1	2010-09-01	0	1	2	1	2	2	28	0.108661986161986	0.42521571021571	9739	3	1
625	1	2010-09-01	0	1	1	1	NA	1	NA	0	0	0	3	2
625	1	2010-09-01	0	1	2	1	2	2	28	0.118724696356275	0.456224696356275	2251	3	1
625	1	2010-09-01	0	1	1	1	NA	1	NA	0	0	0	3	2
625	1	2010-09-01	0	1	2	1	3	2	31	0.0201116427432217	0.374340776182881	4973	1	2
626	1	2010-10-01	0	1	2	1	2	2	55	0.0260807467386415	0.412285579917159	5703	3	2
626	1	2010-10-01	0	1	1	1	NA	1	NA	0	0	0	3	1
626	1	2010-09-01	0	1	2	1	2	2	20	0.106051693404635	0.476746541040659	6531	2	1
626	1	2010-09-01	0	1	1	1	NA	1	NA	0	0	0	1	2
627	1	2010-09-01	0	1	1	1	NA	2	NA	0	0	0	3	2
627	1	2010-09-01	0	1	1	1	NA	1	NA	0	0	0	3	2
627	1	2010-11-01	0	1	2	1	2	2	34	0.0921404434893644	0.443401253023555	9412	3	2
627	1	2010-11-01	0	1	1	1	NA	1	NA	0	0	0	1	1
627	1	2011-01-01	1	1	2	1	2	2	51	0.131573393394046	0.454784999621956	7927	1	2
627	1	2011-01-01	1	1	1	1	NA	1	NA	0	0	0	1	2
628	1	2010-09-01	0	1	2	1	1	2	13	0	0	0	3	3
628	1	2010-09-01	0	1	1	1	NA	1	NA	0	0	0	3	2
629	1	2010-09-01	0	1	1	1	NA	1	NA	0	0	0	3	2
629	1	2010-09-01	0	1	1	1	NA	1	NA	0	0	0	3	2
629	1	2010-09-01	0	1	2	1	1	2	68	0.0308617424242424	0.4428125	2957	1	2
629	1	2010-09-01	0	1	2	1	1	2	53	0	0	0	3	2
630	1	2010-09-01	0	1	2	1	1	2	60	0.0536052836052836	0.27020979020979	1359	1	2
630	1	2010-09-01	0	1	2	1	2	2	21	0.0447095238095238	0.422504761904762	2621	3	3
631	1	2010-09-01	0	1	1	1	NA	1	NA	0	0	0	3	2
631	1	2010-09-01	0	1	1	1	NA	1	NA	0	0	0	2	2
631	1	2010-11-01	0	1	2	1	1	2	63	0.120144724556489	0.455859010270775	2591	3	2
631	1	2010-09-01	0	1	2	1	1	2	23	0.0462578616352201	0.445031446540881	3271	3	2
631	1	2010-09-01	0	1	1	1	NA	1	NA	0	0	0	3	2
632	1	2010-09-01	0	1	2	1	3	2	17	0.00769444444444445	0.463109126984127	1749	1	2
632	1	2010-09-01	0	1	2	1	1	2	15	0.133310023310023	0.530862470862471	1334	1	2
633	1	2010-09-01	0	1	2	1	2	2	38	0.121388888888889	0.454391534391534	5852	3	3
633	1	2010-09-01	0	1	1	1	NA	1	NA	0	0	0	3	2
633	1	2010-09-01	0	1	1	1	NA	1	NA	0	0	0	3	3
633	1	2010-10-01	0	1	2	1	3	2	39	0.115222567287785	0.521120600414079	8586	3	2
634	1	2010-11-01	0	1	2	1	2	2	69	0.0935837971552257	0.484423314780458	2240	3	3
634	1	2010-09-01	0	1	1	1	NA	1	NA	0	0	0	3	1
634	1	2010-10-01	0	1	2	1	2	2	30	0.041226012793177	0.34940416962805	4424	3	2
634	1	2010-09-01	0	1	1	1	NA	1	NA	0	0	0	3	2
635	1	2010-09-01	0	1	2	1	2	2	62	0.112331208546805	0.423519566570025	8919	3	1
635	1	2010-09-01	0	1	2	1	2	2	48	0.112359693877551	0.456457270408163	9233	1	2
636	1	2010-09-01	0	1	2	1	1	2	1	0	0	0	3	1
637	1	2010-09-01	0	1	2	1	1	2	21	0.116750871080139	0.417142857142857	2329	3	2
637	1	2010-09-01	0	1	2	1	1	2	24	0.119238095238095	0.498476190476191	2067	3	1
638	1	2010-10-01	0	1	2	1	1	2	47	0.116098412698413	0.486214814814815	5455	3	2
638	1	2010-10-01	0	1	2	1	1	2	19	0.0165094339622642	0.395545073375262	4462	1	3
639	1	2010-12-01	0	1	1	1	NA	1	NA	0	0	0	1	2
639	1	2010-10-01	0	1	2	1	1	2	30	0.0255247277974551	0.374488390397481	2072	3	2
639	1	2010-10-01	0	1	1	1	NA	1	NA	0	0	0	3	3
640	1	2010-09-01	0	1	2	1	3	2	40	0.176666666666667	0.45	1236	3	2
640	1	2010-09-01	0	1	1	1	NA	1	NA	0	0	0	3	3
640	1	2010-09-01	0	1	2	1	3	2	44	0.0579511634199134	0.474164637445887	1850	3	2
640	1	2010-09-01	0	1	1	1	NA	1	NA	0	0	0	1	2
641	1	2010-10-01	0	1	1	1	NA	1	NA	0	0	0	1	2
641	1	2010-10-01	0	1	1	1	NA	1	NA	0	0	0	3	2
641	1	2010-12-01	0	1	2	1	1	2	3	0.0130681818181818	0.506201298701299	9334	3	3
641	1	2010-12-01	0	1	1	1	NA	1	NA	0	0	0	3	2
641	1	2010-10-01	0	1	2	1	2	2	84	-0.00300612508059316	0.361686009026435	3289	3	3
641	1	2010-12-01	0	1	1	1	NA	1	NA	0	0	0	3	3
642	1	2010-10-01	0	1	2	1	1	2	18	0.0667080965909091	0.477437601461039	4340	2	2
642	1	2010-10-01	0	1	2	1	3	2	86	0.127566964285714	0.47250744047619	1709	3	2
643	1	2010-10-01	0	1	1	1	NA	1	NA	0	0	0	3	3
643	1	2010-10-01	0	1	2	1	2	2	25	0	0	0	3	2
643	1	2010-10-01	0	1	2	1	2	2	38	0	0	0	3	3
644	1	2011-01-01	1	1	1	1	NA	1	NA	0	0	0	1	3
644	1	2010-10-01	0	1	1	1	NA	1	NA	0	0	0	3	3
644	1	2010-12-01	0	1	1	1	NA	1	NA	0	0	0	1	2
644	1	2010-10-01	0	1	2	1	1	2	27	0.163209523809524	0.509881746031746	5643	3	1
645	1	2010-10-01	0	1	1	1	NA	1	NA	0	0	0	3	2
645	1	2010-10-01	0	1	1	1	NA	1	NA	0	0	0	1	2
645	1	2010-10-01	0	1	1	1	NA	1	NA	0	0	0	1	2
645	1	2010-11-01	0	1	1	1	NA	1	NA	0	0	0	3	1
645	1	2010-10-01	0	1	1	1	NA	1	NA	0	0	0	1	2
645	1	2010-10-01	0	1	1	1	NA	1	NA	0	0	0	1	1
645	1	2010-11-01	0	1	2	1	2	2	47	0.16265231092437	0.438343837535014	3943	3	2
645	1	2010-11-01	0	1	2	1	1	2	17	0.0355542635658915	0.412062015503876	3078	3	2
645	1	2010-11-01	0	1	1	1	NA	1	NA	0	0	0	3	2
646	1	2010-10-01	0	1	1	1	NA	1	NA	0	0	0	3	2
646	1	2010-10-01	0	1	1	1	NA	1	NA	0	0	0	3	2
646	1	2010-10-01	0	1	1	1	NA	1	NA	0	0	0	3	2
647	1	2010-10-01	0	1	1	1	NA	1	NA	0	0	0	3	1
647	1	2011-01-01	1	1	1	1	NA	1	NA	0	0	0	3	2
647	1	2010-10-01	0	1	2	1	1	2	57	0.0422832218286764	0.327367834186016	2311	3	1
647	1	2010-12-01	0	1	1	1	NA	1	NA	0	0	0	3	1
648	1	2011-02-01	1	1	2	1	2	2	33	0.00764652014652015	0.439491758241758	4625	3	3
648	1	2010-10-01	0	1	1	1	NA	1	NA	0	0	0	3	2
648	1	2011-01-01	1	1	1	1	NA	1	NA	0	0	0	3	2
648	1	2010-10-01	0	1	1	1	NA	1	NA	0	0	0	3	1
648	1	2010-10-01	0	1	2	1	2	2	21	0.147142857142857	0.510004360718646	6245	3	2
648	1	2010-10-01	0	1	1	1	NA	1	NA	0	0	0	3	3
649	1	2010-10-01	0	1	1	1	NA	1	NA	0	0	0	1	2
649	1	2010-10-01	0	1	1	1	NA	1	NA	0	0	0	3	3
649	1	2010-10-01	0	1	1	1	NA	1	NA	0	0	0	1	2
649	1	2010-10-01	0	1	2	1	4	2	6	0.208333333333333	0.4125	534	3	2
649	1	2010-10-01	0	1	2	1	3	2	88	-0.0833333333333333	0.433333333333333	108	1	2
650	1	2010-10-01	0	1	2	1	3	2	28	0	0	18	3	2
650	1	2010-10-01	0	1	1	1	NA	1	NA	0	0	0	1	3
650	1	2010-11-01	0	1	2	1	1	2	26	0.118517006802721	0.429680272108844	2518	1	2
650	1	2010-11-01	0	1	2	1	2	2	48	0.140354938271605	0.416879776601999	4239	1	2
651	1	2010-10-01	0	1	2	1	1	2	47	0.114626131444313	0.538453364817001	3897	1	2
651	1	2010-10-01	0	1	2	1	1	2	27	0.0911572356215214	0.512922077922078	4190	3	2
652	1	2010-10-01	0	1	2	1	1	2	29	0	0	0	3	3
652	1	2010-10-01	0	1	1	1	NA	1	NA	0	0	0	3	1
652	1	2010-10-01	0	1	2	1	1	2	30	0.124306466729147	0.422690267922227	7030	3	1
653	1	2010-12-01	0	1	1	1	NA	1	NA	0	0	0	3	2
653	1	2010-10-01	0	1	1	1	NA	1	NA	0	0	0	3	3
653	1	2010-11-01	0	1	1	1	NA	1	NA	0	0	0	3	1
653	1	2010-11-01	0	1	1	1	NA	1	NA	0	0	0	3	2
653	1	2010-11-01	0	1	1	1	NA	1	NA	0	0	0	3	3
653	1	2010-12-01	0	1	1	1	NA	1	NA	0	0	0	3	2
653	1	2010-10-01	0	1	1	1	NA	1	NA	0	0	0	3	2
653	1	2010-10-01	0	1	1	1	NA	1	NA	0	0	0	1	3
654	1	2010-10-01	0	1	1	1	NA	1	NA	0	0	0	3	2
654	1	2010-10-01	0	1	1	1	NA	1	NA	0	0	0	3	2
654	1	2010-10-01	0	1	1	1	NA	1	NA	0	0	0	1	2
655	1	2010-10-01	0	1	1	1	NA	1	NA	0	0	0	3	2
655	1	2010-11-01	0	1	2	1	2	2	49	0.0877193656823287	0.45658149806298	6093	3	2
655	1	2010-10-01	0	1	1	1	NA	1	NA	0	0	0	3	2
655	1	2010-11-01	0	1	1	1	NA	1	NA	0	0	0	3	3
655	1	2010-10-01	0	1	1	1	NA	1	NA	0	0	0	3	2
655	1	2010-10-01	0	1	1	1	NA	1	NA	0	0	0	3	2
655	1	2010-11-01	0	1	1	1	NA	1	NA	0	0	0	2	1
655	1	2010-10-01	0	1	1	1	NA	1	NA	0	0	0	3	2
655	1	2010-10-01	0	1	2	1	1	2	49	0.0358780288975094	0.500473660538596	5789	3	2
656	1	2010-10-01	0	1	1	1	NA	1	NA	0	0	0	1	2
656	1	2010-10-01	0	1	2	1	2	2	20	0.181597222222222	0.326388888888889	981	1	3
656	1	2010-11-01	0	1	2	1	2	2	52	0.0645877813852814	0.488766493506494	13214	3	2
657	1	2010-10-01	0	1	2	1	2	2	30	0.0565044905343413	0.436627737933708	8767	3	2
657	1	2010-10-01	0	1	2	1	3	2	27	0.0749134615384615	0.418815170940171	3408	3	2
658	1	2010-10-01	0	1	2	1	3	2	69	0.0402664099466425	0.413836076713984	5492	3	2
658	1	2010-10-01	0	1	2	1	2	2	22	0.046943413729128	0.411666048237477	10499	3	2
659	1	2010-11-01	0	1	2	1	2	2	152	0.0321226795803067	0.469357008340059	3444	3	2
659	1	2011-03-01	1	1	2	1	2	2	28	0.0374806646605427	0.483142817548305	9053	3	2
659	1	2010-11-01	0	1	2	1	2	2	40	0.0475343406593407	0.431449175824176	3988	3	3
660	1	2010-11-01	0	1	1	1	NA	1	NA	0	0	0	3	2
660	1	2010-10-01	0	1	1	1	NA	1	NA	0	0	0	3	3
660	1	2010-11-01	0	1	2	1	2	2	43	0.0548682639199881	0.459143528884908	2549	3	2
660	1	2011-01-01	1	1	2	1	2	2	38	0.142228835978836	0.484060846560847	1979	1	3
660	1	2010-10-01	0	1	1	1	NA	1	NA	0	0	0	2	2
660	1	2010-11-01	0	1	1	1	NA	1	NA	0	0	0	3	2
661	1	2010-11-01	0	1	1	1	NA	1	NA	0	0	0	1	2
661	1	2010-11-01	0	1	2	1	1	2	20	0.0966197203697203	0.440582465582466	4209	3	1
661	1	2010-11-01	0	1	2	1	1	2	54	0.10472920696325	0.423697614442295	2643	2	2
662	1	2010-11-01	0	1	1	1	NA	1	NA	0	0	0	3	2
662	1	2010-10-01	0	1	2	1	2	2	49	0.057613697164259	0.516987248082753	6604	1	2
662	1	2010-10-01	0	1	1	1	NA	1	NA	0	0	0	3	2
662	1	2010-10-01	0	1	1	1	NA	1	NA	0	0	0	3	2
662	1	2010-11-01	0	1	2	1	2	2	30	0.111318789657831	0.436761697206903	12977	3	2
662	1	2010-11-01	0	1	1	1	NA	1	NA	0	0	0	3	3
663	1	2010-11-01	0	1	2	1	2	2	15	0.0712410152740341	0.458578167115903	8202	3	2
663	1	2010-11-01	0	1	2	1	3	2	42	0.10591014739229	0.498848072562358	9810	3	1
664	1	2010-11-01	0	1	2	1	3	2	23	0.112281746031746	0.438098544973545	2420	3	3
664	1	2010-11-01	0	1	2	1	1	2	48	0.080928836431833	0.458612198303979	5042	1	2
664	1	2010-11-01	0	1	1	1	NA	1	NA	0	0	0	3	3
665	1	2010-10-01	0	1	1	1	NA	1	NA	0	0	0	1	2
665	1	2010-11-01	0	1	1	1	NA	1	NA	0	0	0	1	2
665	1	2010-10-01	0	1	1	1	NA	1	NA	0	0	0	3	2
665	1	2010-11-01	0	1	2	1	1	2	39	0.211764705882353	0.432843137254902	1692	3	1
665	1	2010-11-01	0	1	1	1	NA	1	NA	0	0	0	1	2
665	1	2010-11-01	0	1	1	1	NA	1	NA	0	0	0	3	2
665	1	2010-11-01	0	1	2	1	1	2	39	0.156180124223603	0.403487750172533	2937	3	1
665	1	2010-11-01	0	1	1	1	NA	1	NA	0	0	0	1	2
666	1	2010-11-01	0	1	1	1	NA	1	NA	0	0	0	3	2
666	1	2010-11-01	0	1	1	1	NA	1	NA	0	0	0	3	2
667	1	2010-11-01	0	1	1	1	NA	1	NA	0	0	0	3	1
667	1	2010-11-01	0	1	1	1	NA	1	NA	0	0	0	1	2
667	1	2010-11-01	0	1	2	1	3	2	84	-0.0014810382916053	0.351596710849288	7911	3	1
667	1	2010-11-01	0	1	2	1	2	2	49	0.068219696969697	0.505454545454546	1801	3	2
667	1	2010-11-01	0	1	1	1	NA	1	NA	0	0	0	3	3
668	1	2010-10-01	0	1	2	1	2	2	35	0	0	0	3	3
668	1	2010-10-01	0	1	1	1	NA	1	NA	0	0	0	1	2
668	1	2010-10-01	0	1	1	1	NA	1	NA	0	0	0	3	2
668	1	2010-10-01	0	1	1	1	NA	1	NA	0	0	0	3	2
668	1	2010-10-01	0	1	1	1	NA	1	NA	0	0	0	3	3
668	1	2010-10-01	0	1	2	1	1	2	24	0.061474321133412	0.226775875639512	1996	1	3
669	1	2010-11-01	0	1	2	1	1	2	37	0.0202764094143404	0.526707261448641	6334	1	1
669	1	2010-11-01	0	1	2	1	3	2	32	0.0973864894795127	0.520769656699889	4519	3	2
670	1	2010-11-01	0	1	1	1	NA	1	NA	0	0	0	3	2
670	1	2010-11-01	0	1	2	1	3	2	69	0.127764747690121	0.45410447761194	4147	1	3
670	1	2010-11-01	0	1	2	1	3	2	65	0.130391849529781	0.414565606806986	1892	3	3
670	1	2010-11-01	0	1	1	1	NA	2	NA	0	0	0	1	3
671	1	2010-11-01	0	1	1	1	NA	1	NA	0	0	0	1	1
671	1	2010-11-01	0	1	1	1	NA	2	NA	0	0	0	3	2
671	1	2010-11-01	0	1	2	1	2	2	49	0.00176282051282051	0.432532051282051	2390	3	3
671	1	2011-02-01	1	1	2	1	2	2	57	0	0	0	3	2
672	1	2010-11-01	0	1	1	1	NA	1	NA	0	0	0	3	2
672	1	2010-11-01	0	1	1	1	NA	1	NA	0	0	0	1	3
672	1	2010-11-01	0	1	1	1	NA	1	NA	0	0	0	3	1
672	1	2010-11-01	0	1	2	1	1	2	32	0.114880952380952	0.460476190476191	1578	3	2
672	1	2010-11-01	0	1	2	1	1	2	42	0.0777575757575757	0.426636363636364	1512	3	2
672	1	2010-11-01	0	1	1	1	NA	1	NA	0	0	0	3	2
673	1	2010-12-01	0	1	2	1	3	2	68	0.0379279279279279	0.326003861003861	2855	3	2
673	1	2010-11-01	0	1	1	1	NA	1	NA	0	0	0	3	2
673	1	2010-11-01	0	1	2	1	1	2	57	0.097069783197832	0.427189959994838	8963	3	1
674	1	2010-11-01	0	1	1	1	NA	1	NA	0	0	0	1	2
674	1	2010-11-01	0	1	2	1	3	2	34	0.112907509157509	0.440375457875458	1411	3	2
674	1	2010-12-01	0	1	2	1	3	2	29	0	0	0	3	1
674	1	2010-11-01	0	1	1	1	NA	1	NA	0	0	0	3	2
675	1	2010-11-01	0	1	1	1	NA	1	NA	0	0	0	1	2
675	1	2010-11-01	0	1	1	1	NA	1	NA	0	0	0	3	2
675	1	2010-11-01	0	1	1	1	NA	1	NA	0	0	0	3	2
675	1	2010-11-01	0	1	2	1	3	2	38	0.1365	0.492041666666667	2970	3	2
675	1	2010-11-01	0	1	1	1	NA	1	NA	0	0	0	1	2
675	1	2010-11-01	0	1	2	1	3	2	65	0.0415965207631874	0.509553872053872	3163	3	1
676	1	2010-11-01	0	1	2	1	2	2	28	-0.04	0.38	266	3	2
676	1	2010-11-01	0	1	2	1	3	2	58	0.0271428571428571	0.462142857142857	1582	1	3
676	1	2010-11-01	0	1	1	1	NA	1	NA	0	0	0	1	2
677	1	2010-11-01	0	1	1	1	NA	1	NA	0	0	0	3	3
677	1	2010-11-01	0	1	1	1	NA	1	NA	0	0	0	3	2
677	1	2010-11-01	0	1	1	1	NA	1	NA	0	0	0	3	2
677	1	2010-12-01	0	1	2	1	1	2	33	0.101888528138528	0.44748840445269	5962	3	2
677	1	2010-12-01	0	1	1	1	NA	1	NA	0	0	0	3	3
677	1	2010-11-01	0	1	2	1	3	2	60	0.0483503401360544	0.46280612244898	2424	3	3
678	1	2010-11-01	0	1	1	1	NA	1	NA	0	0	0	3	2
678	1	2010-11-01	0	1	1	1	NA	1	NA	0	0	0	3	2
678	1	2010-11-01	0	1	1	1	NA	1	NA	0	0	0	3	2
678	1	2010-11-01	0	1	2	1	2	2	52	0.146476584022039	0.474895316804408	3370	3	2
678	1	2010-11-01	0	1	1	1	NA	1	NA	0	0	0	3	2
678	1	2010-11-01	0	1	1	1	NA	1	NA	0	0	0	1	2
678	1	2010-11-01	0	1	1	1	NA	1	NA	0	0	0	1	2
678	1	2010-11-01	0	1	2	1	1	2	39	0.0752222222222222	0.411962962962963	5281	1	2
679	1	2010-11-01	0	1	2	1	3	2	66	0.118261455525606	0.49222371967655	4493	3	1
679	1	2010-11-01	0	1	2	1	2	2	4	0.162419467787115	0.445199579831933	4902	3	2
680	1	2010-11-01	0	1	1	1	NA	1	NA	0	0	0	3	2
680	1	2010-12-01	0	1	2	1	1	2	17	0.109355585934533	0.502506645401382	5285	3	2
680	1	2010-11-01	0	1	1	1	NA	1	NA	0	0	0	3	3
680	1	2010-11-01	0	1	2	1	2	2	26	0.0894112033799534	0.455013764013764	10611	3	2
681	1	2010-11-01	0	1	2	1	1	2	59	0.0412723415198663	0.393483241181261	6132	1	2
681	1	2010-11-01	0	1	2	1	1	2	67	0	0	0	3	2
681	1	2010-11-01	0	1	1	1	NA	1	NA	0	0	0	3	2
682	1	2010-12-01	0	1	2	1	3	2	35	0.0951604554865424	0.445703933747412	4437	2	1
682	1	2010-11-01	0	1	1	1	NA	1	NA	0	0	0	1	2
682	1	2010-11-01	0	1	2	1	2	2	51	0.197324134199134	0.539002074314574	2664	1	3
682	1	2010-11-01	0	1	1	1	NA	1	NA	0	0	0	3	2
682	1	2010-12-01	0	1	1	1	NA	1	NA	0	0	0	3	1
683	1	2010-11-01	0	1	2	1	2	2	68	0.0481003916718202	0.488824812753384	12440	3	1
683	1	2010-11-01	0	1	2	1	2	2	52	0.022389479207661	0.480881615578585	10912	1	1
683	1	2010-11-01	0	1	1	1	NA	1	NA	0	0	0	1	2
684	1	2011-01-01	1	1	2	1	2	2	36	0.0987745098039216	0.409803921568627	1544	3	3
684	1	2010-12-01	0	1	1	1	NA	1	NA	0	0	0	3	2
684	1	2010-11-01	0	1	2	1	2	2	18	0.0841013071895425	0.467042483660131	4379	3	2
684	1	2010-11-01	0	1	1	1	NA	1	NA	0	0	0	3	2
685	1	2010-11-01	0	1	1	1	NA	1	NA	0	0	0	3	1
685	1	2010-12-01	0	1	2	1	3	2	50	0.0605561728823761	0.428233268514017	15369	3	2
685	1	2010-11-01	0	1	1	1	NA	1	NA	0	0	0	3	2
685	1	2010-11-01	0	1	2	1	3	2	23	-0.0018939393939394	0.207575757575758	1344	3	1
685	1	2010-11-01	0	1	1	1	NA	1	NA	0	0	0	3	2
686	1	2010-11-01	0	1	2	1	3	2	53	0.135350529100529	0.512268518518518	2986	3	1
686	1	2010-11-01	0	1	2	1	2	2	36	0.0774362941585164	0.504041713430602	3857	3	3
687	1	2010-12-01	0	1	2	1	2	2	26	0.119270833333333	0.476041666666667	5638	1	2
687	1	2010-12-01	0	1	1	1	NA	1	NA	0	0	0	3	2
687	1	2010-11-01	0	1	1	1	NA	1	NA	0	0	0	3	2
687	1	2010-12-01	0	1	2	1	2	2	23	0.0585249366018597	0.454740537240537	2649	3	3
687	1	2010-11-01	0	1	1	1	NA	1	NA	0	0	0	3	1
688	1	2010-12-01	0	1	2	1	3	2	25	0.163801218161683	0.404346622369878	2395	3	2
688	1	2010-12-01	0	1	2	1	1	2	35	0.116641963109354	0.458794466403162	2790	3	1
689	1	2010-11-01	0	1	1	1	NA	1	NA	0	0	0	3	3
689	1	2010-11-01	0	1	1	1	NA	1	NA	0	0	0	1	1
689	1	2010-11-01	0	1	2	1	2	2	8	0.058128166160081	0.436962174940898	3849	3	2
689	1	2010-11-01	0	1	1	1	NA	1	NA	0	0	0	3	3
689	1	2010-11-01	0	1	1	1	NA	1	NA	0	0	0	3	3
689	1	2010-12-01	0	1	2	1	3	2	69	0.0922584033613446	0.357237394957983	3099	3	2
690	1	2010-11-01	0	1	2	1	1	2	37	0.0512371838687628	0.530267429938483	3742	3	2
690	1	2010-12-01	0	1	1	1	NA	1	NA	0	0	0	1	2
690	1	2010-12-01	0	1	1	1	NA	1	NA	0	0	0	3	2
690	1	2010-11-01	0	1	1	1	NA	1	NA	0	0	0	1	2
690	1	2011-01-01	1	1	1	1	NA	1	NA	0	0	0	3	2
690	1	2011-02-01	1	1	2	1	1	2	24	0.117766504329004	0.492362182088744	4522	3	2
691	1	2010-11-01	0	1	2	1	3	2	12	0.0698245614035088	0.368991228070175	4741	3	2
691	1	2010-11-01	0	1	2	1	3	2	78	0.0541666666666667	0.552592592592593	1127	3	1
692	1	2010-11-01	0	1	1	1	NA	1	NA	0	0	0	3	2
692	1	2010-11-01	0	1	2	1	1	2	19	0.0992701247165533	0.37468820861678	1635	3	2
692	1	2010-11-01	0	1	1	1	NA	1	NA	0	0	0	1	3
692	1	2010-11-01	0	1	2	1	2	2	NA	0.102051282051282	0.442029914529915	4669	1	2
693	1	2010-11-01	0	1	2	1	3	2	43	0.0923013923013923	0.453726453726454	2432	1	2
693	1	2010-11-01	0	1	1	1	NA	1	NA	0	0	0	3	2
693	1	2011-01-01	1	1	1	1	NA	1	NA	0	0	0	3	2
693	1	2011-01-01	1	1	2	1	2	2	39	0	0	0	3	1
694	1	2010-12-01	0	1	2	1	2	2	6	0.0979335130278526	0.426954177897574	3507	2	2
694	1	2010-11-01	0	1	2	1	3	2	61	0.103573426573427	0.433613830613831	4121	3	3
694	1	2010-11-01	0	1	1	1	NA	1	NA	0	0	0	2	2
695	1	2010-12-01	0	1	2	1	3	2	46	0.0812101787101787	0.458086635586636	2340	1	2
695	1	2010-12-01	0	1	1	1	NA	1	NA	0	0	0	3	2
695	1	2010-12-01	0	1	2	1	3	2	43	0.0884821428571429	0.368839285714286	2420	1	2
696	1	2010-12-01	0	1	2	1	3	2	91	0.0918705153294194	0.358794846705806	4291	1	2
696	1	2010-11-01	0	1	1	1	NA	1	NA	0	0	0	1	3
696	1	2011-01-01	1	1	1	1	NA	1	NA	0	0	0	3	1
696	1	2010-12-01	0	1	1	1	NA	1	NA	0	0	0	1	2
696	1	2010-11-01	0	1	1	1	NA	1	NA	0	0	0	3	2
696	1	2011-03-01	1	1	2	1	2	2	21	0.13891156462585	0.462244897959184	4423	3	2
697	1	2010-12-01	0	1	2	1	2	2	46	0.0865108543417367	0.418569094304388	4161	1	1
697	1	2010-12-01	0	1	1	1	NA	2	NA	0	0	0	3	3
697	1	2010-12-01	0	1	1	1	NA	1	NA	0	0	0	3	2
698	1	2010-12-01	0	1	1	1	NA	1	NA	0	0	0	3	2
698	1	2010-12-01	0	1	1	1	NA	1	NA	0	0	0	1	2
698	1	2011-01-01	1	1	2	1	1	2	31	0.0261904761904762	0.536309523809524	1373	3	3
698	1	2010-12-01	0	1	1	1	NA	1	NA	0	0	0	3	1
698	1	2011-01-01	1	1	2	1	2	2	91	0.163495879120879	0.427815934065934	4264	3	1
699	1	2010-11-01	0	1	2	1	2	2	68	0.0927966641201935	0.452832951362363	5662	1	3
699	1	2010-11-01	0	1	2	1	2	2	22	0.118992969396195	0.353575268817204	2875	1	3
700	1	2010-12-01	0	1	2	1	1	2	20	0.0569409249287298	0.443495495019885	3470	3	2
700	1	2010-12-01	0	1	1	1	NA	1	NA	0	0	0	3	2
700	1	2010-12-01	0	1	2	1	1	2	63	0.149233166431962	0.4861037657122	6896	1	2
701	1	2010-12-01	0	1	2	1	2	2	63	0.0977564102564103	0.453846153846154	1353	1	2
701	1	2010-12-01	0	1	1	1	NA	1	NA	0	0	0	3	2
701	1	2010-12-01	0	1	2	1	1	2	20	0.140101674641148	0.526002031594137	2551	3	2
702	1	2010-12-01	0	1	2	1	2	2	48	0.0462832225913621	0.448325027685493	4552	3	2
702	1	2010-12-01	0	1	1	1	NA	1	NA	0	0	0	3	2
702	1	2010-12-01	0	1	2	1	3	2	47	0.0681141774891775	0.391247294372294	4194	3	2
703	1	2010-12-01	0	1	2	1	1	2	45	0	0	0	3	2
703	1	2010-12-01	0	1	1	1	NA	1	NA	0	0	0	3	2
703	1	2010-12-01	0	1	2	1	3	2	55	0	0	0	3	2
703	1	2010-12-01	0	1	1	1	NA	1	NA	0	0	0	1	2
704	1	2010-11-01	0	1	2	1	2	2	20	0.10645395630011	0.415754903216442	5149	3	2
704	1	2010-11-01	0	1	2	1	1	2	36	0.0443548937401396	0.501579103956153	3976	3	3
705	1	2010-12-01	0	1	2	1	3	2	17	0.104070647397715	0.433287764866712	10958	1	2
705	1	2010-12-01	0	1	2	1	2	2	24	0	0	0	3	2
706	1	2011-01-01	1	1	1	1	NA	2	NA	0	0	0	3	2
706	1	2011-01-01	1	1	1	1	NA	2	NA	0	0	0	1	3
706	1	2011-01-01	1	1	1	1	NA	1	NA	0	0	0	3	1
707	1	2010-12-01	0	1	2	1	2	2	45	0.0396672771672772	0.437994466359851	5025	3	2
707	1	2010-12-01	0	1	2	1	2	2	31	0.0724296536796537	0.411429344465059	1990	3	2
708	1	2011-01-01	1	1	2	1	3	2	52	0.0122987689393939	0.413695549242424	2698	1	2
708	1	2011-02-01	1	1	2	1	3	2	54	0.06125	0.400364583333333	4877	3	1
709	1	2011-02-01	1	1	1	1	NA	1	NA	0	0	0	2	2
709	1	2011-03-01	1	1	2	1	1	2	9	0.0304739948161001	0.437063634870652	14530	3	2
709	1	2011-02-01	1	1	2	1	3	2	36	0.0817595146399494	0.4422392522936	11668	3	2
710	1	2011-04-01	1	1	1	1	NA	1	NA	0	0	0	3	2
710	1	2010-12-01	0	1	2	1	3	2	12	0.0794817927170868	0.423856209150327	3005	3	2
710	1	2010-12-01	0	1	1	1	NA	2	NA	0	0	0	3	2
711	1	2010-12-01	0	1	1	1	NA	1	NA	0	0	0	3	2
711	1	2010-12-01	0	1	2	1	3	2	26	0.137553571428571	0.515204365079365	3591	3	2
711	1	2010-12-01	0	1	2	1	3	2	36	0.0110294117647059	0.515767973856209	2809	1	2
712	1	2010-12-01	0	1	2	1	3	2	38	0.11037296037296	0.468753746253746	3590	1	3
712	1	2010-12-01	0	1	2	1	1	2	10	0.143756896698073	0.498050533344651	4484	3	2
713	1	2011-02-01	1	1	2	1	2	2	19	-0.00213075060532687	0.509370460048426	5789	3	3
713	1	2011-01-01	1	1	2	1	2	2	43	0.145374560080442	0.465736551030669	2905	3	1
713	1	2011-01-01	1	1	1	1	NA	1	NA	0	0	0	3	2
713	1	2011-01-01	1	1	1	1	NA	1	NA	0	0	0	1	2
714	1	2011-01-01	1	1	1	1	NA	1	NA	0	0	0	3	3
714	1	2010-12-01	0	1	2	1	2	2	11	0.0825	0.3575	1361	3	2
714	1	2010-12-01	0	1	1	1	NA	1	NA	0	0	0	1	2
714	1	2010-12-01	0	1	1	1	NA	1	NA	0	0	0	3	1
715	1	2010-12-01	0	1	2	1	2	2	30	0.0174255952380952	0.40608630952381	3114	3	2
715	1	2010-12-01	0	1	1	1	NA	1	NA	0	0	0	3	2
715	1	2010-12-01	0	1	2	1	2	2	31	0	0.125	144	3	3
716	1	2010-12-01	0	1	1	1	NA	1	NA	0	0	0	3	1
716	1	2011-01-01	1	1	2	1	3	2	35	0.149318181818182	0.429464285714286	1190	3	2
716	1	2011-01-01	1	1	1	1	NA	1	NA	0	0	0	3	2
716	1	2011-01-01	1	1	2	1	2	2	44	0	0	0	3	2
716	1	2011-01-01	1	1	1	1	NA	1	NA	0	0	0	1	2
716	1	2010-12-01	0	1	1	1	NA	1	NA	0	0	0	3	2
716	1	2011-01-01	1	1	1	1	NA	1	NA	0	0	0	3	2
716	1	2010-12-01	0	1	1	1	NA	1	NA	0	0	0	3	3
717	1	2011-02-01	1	1	1	1	NA	2	NA	0	0	0	1	3
717	1	2011-01-01	1	1	1	1	NA	1	NA	0	0	0	3	3
717	1	2011-01-01	1	1	1	1	NA	1	NA	0	0	0	3	3
717	1	2011-01-01	1	1	1	1	NA	1	NA	0	0	0	3	2
717	1	2011-02-01	1	1	2	1	2	2	37	0	0	0	3	2
717	1	2011-05-01	1	1	2	1	2	2	28	0.0594940476190476	0.346994047619048	1282	3	3
717	1	2011-03-01	1	1	1	1	NA	1	NA	0	0	0	1	3
718	1	2010-12-01	0	1	2	1	3	2	18	0.0705265567765568	0.325679690679691	2434	1	2
718	1	2010-12-01	0	1	2	1	2	2	14	0.0782800750732688	0.534805900905378	11341	3	3
719	1	2011-01-01	1	1	2	1	1	2	44	0.00833333333333334	0.313888888888889	787	3	2
719	1	2011-01-01	1	1	2	1	1	2	8	0.0744166666666667	0.430777777777778	3878	3	2
719	1	2011-01-01	1	1	1	1	NA	1	NA	0	0	0	3	2
720	1	2011-01-01	1	1	2	1	2	2	32	0.0487476026083621	0.414735327963176	6784	3	2
720	1	2011-01-01	1	1	2	1	2	2	38	0.0531015037593985	0.450654097364624	5661	3	3
720	1	2010-12-01	0	1	1	1	NA	1	NA	0	0	0	1	2
720	1	2011-01-01	1	1	1	1	NA	1	NA	0	0	0	1	1
720	1	2010-12-01	0	1	1	1	NA	1	NA	0	0	0	3	2
720	1	2010-12-01	0	1	1	1	NA	1	NA	0	0	0	1	2
721	1	2011-01-01	1	1	2	1	2	2	4	0.056547619047619	0.563244047619048	2590	3	3
721	1	2011-01-01	1	1	2	1	3	2	57	0.0842592592592593	0.571759259259259	1041	3	3
722	1	2011-01-01	1	1	1	1	NA	1	NA	0	0	0	3	2
722	1	2011-01-01	1	1	1	1	NA	1	NA	0	0	0	3	3
722	1	2011-01-01	1	1	2	1	3	2	11	0.115981481481481	0.335992063492064	3706	3	2
722	1	2011-01-01	1	1	2	1	1	2	29	-0.0341666666666667	0.555833333333333	300	3	2
723	1	2011-02-01	1	1	1	1	NA	1	NA	0	0	0	3	2
723	1	2010-12-01	0	1	1	1	NA	1	NA	0	0	0	3	2
723	1	2011-01-01	1	1	1	1	NA	1	NA	0	0	0	3	2
723	1	2011-01-01	1	1	1	1	NA	1	NA	0	0	0	3	1
723	1	2011-01-01	1	1	1	1	NA	1	NA	0	0	0	3	2
723	1	2011-02-01	1	1	2	1	1	2	36	0.0503174603174603	0.415906084656085	4606	3	2
723	1	2011-04-01	1	1	2	1	1	2	NA	0.0742424242424242	0.361471861471861	803	3	1
723	1	2010-12-01	0	1	1	1	NA	1	NA	0	0	0	3	2
723	1	2010-12-01	0	1	1	1	NA	1	NA	0	0	0	1	2
723	1	2011-01-01	1	1	1	1	NA	1	NA	0	0	0	3	2
724	1	2011-01-01	1	1	1	1	NA	1	NA	0	0	0	3	2
724	1	2010-12-01	0	1	1	1	NA	1	NA	0	0	0	1	2
724	1	2010-12-01	0	1	1	1	NA	1	NA	0	0	0	3	2
724	1	2011-04-01	1	1	1	1	NA	2	NA	0	0	0	3	1
724	1	2011-02-01	1	1	1	1	NA	2	NA	0	0	0	3	2
724	1	2011-01-01	1	1	1	1	NA	2	NA	0	0	0	3	2
724	1	2011-01-01	1	1	1	1	NA	1	NA	0	0	0	3	1
724	1	2011-01-01	1	1	1	1	NA	1	NA	0	0	0	3	2
724	1	2010-12-01	0	1	1	1	NA	1	NA	0	0	0	3	2
725	1	2011-01-01	1	1	1	1	NA	1	NA	0	0	0	3	3
725	1	2011-01-01	1	1	1	1	NA	1	NA	0	0	0	3	2
725	1	2011-01-01	1	1	1	1	NA	1	NA	0	0	0	3	2
725	1	2011-01-01	1	1	2	1	2	2	58	0.0521614583333333	0.465745287698413	5147	3	2
725	1	2011-01-01	1	1	1	1	NA	1	NA	0	0	0	3	2
725	1	2011-01-01	1	1	2	1	2	2	72	0.122092803030303	0.438882575757576	6692	3	2
726	1	2011-01-01	1	1	2	1	3	2	40	0.133333333333333	0.57962962962963	688	3	2
726	1	2011-01-01	1	1	1	1	NA	1	NA	0	0	0	3	2
726	1	2011-01-01	1	1	1	1	NA	1	NA	0	0	0	3	2
726	1	2011-01-01	1	1	2	1	1	2	69	0.0650744047619048	0.445416666666667	3880	3	2
726	1	2011-03-01	1	1	1	1	NA	1	NA	0	0	0	1	2
726	1	2011-01-01	1	1	1	1	NA	1	NA	0	0	0	3	2
726	1	2011-01-01	1	1	1	1	NA	1	NA	0	0	0	3	2
726	1	2011-03-01	1	1	1	1	NA	1	NA	0	0	0	3	2
726	1	2011-03-01	1	1	2	1	1	2	21	0.0235545634920635	0.331643467643468	5059	3	3
726	1	2011-01-01	1	1	1	1	NA	1	NA	0	0	0	3	2
727	1	2010-12-01	0	1	2	1	3	2	34	0	0	28	1	2
727	1	2010-12-01	0	1	2	1	3	2	38	0.118583333333333	0.493666666666667	2290	3	3
727	1	2010-12-01	0	1	1	1	NA	1	NA	0	0	0	1	3
728	1	2011-01-01	1	1	2	1	2	2	6	0.201305683563748	0.572545442908346	4432	3	2
728	1	2011-01-01	1	1	2	1	2	2	6	0.0948625283446712	0.522392290249433	3550	3	3
729	1	2011-01-01	1	1	2	1	1	2	29	0.0779135338345865	0.391510025062657	2850	3	2
729	1	2011-01-01	1	1	2	1	1	2	28	0.0255541871921182	0.459396551724138	4285	3	2
730	1	2011-02-01	1	1	2	1	4	2	5	0	0	0	3	2
730	1	2011-01-01	1	1	1	1	NA	1	NA	0	0	0	3	1
730	1	2011-02-01	1	1	1	1	NA	1	NA	0	0	0	3	2
730	1	2011-01-01	1	1	1	1	NA	1	NA	0	0	0	3	3
730	1	2011-01-01	1	1	1	1	NA	1	NA	0	0	0	1	2
730	1	2011-01-01	1	1	1	1	NA	1	NA	0	0	0	1	2
730	1	2011-01-01	1	1	1	1	NA	1	NA	0	0	0	1	1
730	1	2011-01-01	1	1	2	1	2	2	6	0.138964535464535	0.489051476301476	7233	3	2
731	1	2011-01-01	1	1	2	1	1	2	50	-6.89655172413803e-05	0.446505747126437	2563	3	3
731	1	2011-01-01	1	1	2	1	2	2	28	0.0404024144869215	0.430030181086519	6783	1	2
732	1	2011-04-01	1	1	1	1	NA	1	NA	0	0	0	3	2
732	1	2011-01-01	1	1	1	1	NA	2	NA	0	0	0	3	2
732	1	2011-04-01	1	1	2	1	2	2	26	0.171615942028986	0.440231884057971	1907	1	2
732	1	2011-01-01	1	1	1	1	NA	2	NA	0	0	0	3	2
732	1	2011-01-01	1	1	1	1	NA	1	NA	0	0	0	3	2
733	1	2011-01-01	1	1	1	1	NA	1	NA	0	0	0	3	2
733	1	2011-01-01	1	1	2	1	2	2	8	0.29625	0.495	513	3	1
733	1	2011-01-01	1	1	1	1	NA	1	NA	0	0	0	3	1
733	1	2011-01-01	1	1	2	1	2	2	56	0.0955926979003902	0.478846516731132	10670	3	2
734	1	2011-01-01	1	1	1	1	NA	1	NA	0	0	0	3	2
734	1	2011-01-01	1	1	1	1	NA	1	NA	0	0	0	3	2
734	1	2011-01-01	1	1	1	1	NA	1	NA	0	0	0	1	2
734	1	2011-01-01	1	1	1	1	NA	1	NA	0	0	0	3	2
734	1	2011-01-01	1	1	2	1	1	2	18	0.105005827505828	0.393181818181818	1345	1	2
735	1	2011-03-01	1	1	2	1	1	2	29	0.116107594936709	0.423897157694626	6726	3	2
735	1	2011-02-01	1	1	1	1	NA	1	NA	0	0	0	3	2
735	1	2011-01-01	1	1	1	1	NA	1	NA	0	0	0	3	2
735	1	2011-01-01	1	1	2	1	1	2	43	0.0848911505161505	0.437953712953713	4794	3	3
736	1	2011-01-01	1	1	2	1	2	2	25	0	0	0	3	2
736	1	2011-01-01	1	1	2	1	2	2	91	0	0	0	1	2
737	1	2011-01-01	1	1	2	1	3	2	66	0	0	17	3	2
737	1	2011-01-01	1	1	2	1	2	2	48	-0.0063565416065416	0.444017436267436	8062	1	2
738	1	2011-01-01	1	1	2	1	1	2	37	0	0	0	3	2
738	1	2011-02-01	1	1	2	1	1	2	16	0.129609634551495	0.510802879291251	3070	3	2
738	1	2011-01-01	1	1	1	1	NA	1	NA	0	0	0	3	2
739	1	2011-01-01	1	1	1	1	NA	2	NA	0	0	0	3	2
739	1	2011-02-01	1	1	1	1	NA	1	NA	0	0	0	3	3
739	1	2011-02-01	1	1	1	1	NA	1	NA	0	0	0	3	2
739	1	2011-02-01	1	1	2	1	1	2	21	0.104220430107527	0.511912442396313	1876	3	2
739	1	2011-03-01	1	1	2	1	1	2	17	0.0163759689922481	0.532541989664083	6107	1	1
739	1	2011-02-01	1	1	1	1	NA	1	NA	0	0	0	3	2
739	1	2011-01-01	1	1	1	1	NA	1	NA	0	0	0	1	2
740	1	2011-04-01	1	1	1	1	NA	1	NA	0	0	0	3	3
740	1	2011-04-01	1	1	2	1	3	2	45	0.0769204851752021	0.528507786762504	3875	3	2
740	1	2011-04-01	1	1	2	1	2	2	29	0.046031746031746	0.467580921257392	3233	3	1
741	1	2011-01-01	1	1	2	1	2	2	32	0.138865162615163	0.451242646242646	5738	3	1
741	1	2011-01-01	1	1	2	1	1	2	7	0.0522888589398023	0.501585804132974	4305	3	2
741	1	2011-01-01	1	1	1	1	NA	1	NA	0	0	0	3	2
742	1	2011-01-01	1	1	1	1	NA	1	NA	0	0	0	3	2
742	1	2011-01-01	1	1	2	1	2	2	44	0.0682905138339921	0.441548089591568	3532	3	2
742	1	2011-02-01	1	1	2	1	3	2	84	0.0753787878787879	0.43423085016835	5756	3	2
742	1	2011-01-01	1	1	1	1	NA	1	NA	0	0	0	1	2
743	1	2011-01-01	1	1	1	1	NA	1	NA	0	0	0	1	2
743	1	2011-01-01	1	1	2	1	1	2	59	0.0886309523809524	0.440634920634921	2863	3	2
743	1	2011-01-01	1	1	1	1	NA	1	NA	0	0	0	3	2
743	1	2011-03-01	1	1	1	1	NA	1	NA	0	0	0	3	1
743	1	2011-02-01	1	1	1	1	NA	1	NA	0	0	0	3	2
743	1	2011-02-01	1	1	1	1	NA	2	NA	0	0	0	3	1
743	1	2011-03-01	1	1	2	1	1	2	26	0.111309523809524	0.411309523809524	1122	1	3
744	1	2011-01-01	1	1	2	1	2	2	58	0.106960641399417	0.398445092322643	3877	3	2
744	1	2011-01-01	1	1	2	1	2	2	8	0.105018796992481	0.526934001670844	6308	2	2
745	1	2011-01-01	1	1	1	1	NA	1	NA	0	0	0	3	2
745	1	2011-02-01	1	1	2	1	2	2	52	0.133403479236813	0.463608305274972	1634	3	3
745	1	2011-01-01	1	1	1	1	NA	1	NA	0	0	0	3	1
745	1	2011-01-01	1	1	2	1	4	2	27	-0.0043859649122807	0.376754385964912	1894	3	2
746	1	2011-01-01	1	1	1	1	NA	1	NA	0	0	0	3	2
746	1	2011-01-01	1	1	1	1	NA	2	NA	0	0	0	3	2
746	1	2011-01-01	1	1	2	1	2	2	44	0	0	0	3	2
746	1	2011-01-01	1	1	2	1	3	2	34	0	0	45	3	2
747	1	2011-01-01	1	1	2	1	1	2	13	0.234577922077922	0.467478354978355	1005	1	2
747	1	2011-01-01	1	1	1	1	NA	1	NA	0	0	0	3	2
747	1	2011-02-01	1	1	2	1	3	2	1	0	0	0	3	2
747	1	2011-02-01	1	1	2	1	1	2	8	0.158660714285714	0.470803571428571	4117	3	2
747	1	2011-01-01	1	1	1	1	NA	1	NA	0	0	0	3	2
748	1	2011-01-01	1	1	1	1	NA	1	NA	0	0	0	3	3
748	1	2011-02-01	1	1	2	1	2	2	84	0.0717352092352093	0.515171356421356	2407	3	3
748	1	2011-02-01	1	1	1	1	NA	1	NA	0	0	0	1	1
748	1	2011-01-01	1	1	1	1	NA	1	NA	0	0	0	3	1
748	1	2011-01-01	1	1	2	1	1	2	35	0.0744047619047619	0.463227513227513	711	3	2
749	1	2011-02-01	1	1	2	1	3	2	21	0.070334145021645	0.365668676561534	3301	1	2
749	1	2011-01-01	1	1	1	1	NA	1	NA	0	0	0	2	2
749	1	2011-01-01	1	1	2	1	3	2	16	0.136635220125786	0.461671504596033	8870	3	2
749	1	2011-01-01	1	1	1	1	NA	1	NA	0	0	0	3	2
750	1	2011-01-01	1	1	2	1	1	2	29	0.103314967860422	0.482007083825266	2301	3	2
750	1	2011-01-01	1	1	2	1	2	2	17	0	0	0	1	3
751	1	2011-01-01	1	1	2	1	2	2	44	0.0598293302341598	0.431563606847698	7025	3	1
751	1	2011-02-01	1	1	2	1	2	2	30	0.0924937159614579	0.463928745985198	9129	3	2
751	1	2011-01-01	1	1	1	1	NA	1	NA	0	0	0	3	2
752	1	2011-01-01	1	1	2	1	2	2	18	0	0	0	3	3
752	1	2011-01-01	1	1	2	1	2	2	55	0.099290780141844	0.402216312056737	3506	3	3
752	1	2011-01-01	1	1	1	1	NA	1	NA	0	0	0	3	2
753	1	2011-01-01	1	1	2	1	2	2	18	0.113440347531257	0.457670410397683	4719	3	3
753	1	2011-01-01	1	1	2	1	1	2	46	0.0502437641723356	0.554237528344671	2552	3	3
754	1	2011-01-01	1	1	2	1	1	2	47	0.0814101612345414	0.476224762381787	8416	3	2
754	1	2011-01-01	1	1	2	1	2	2	35	0.0577333333333333	0.465944047619048	6491	3	1
754	1	2011-03-01	1	1	2	1	3	2	9	0.160200645914932	0.439016010444582	2162	1	2
755	1	2011-02-01	1	1	2	1	2	2	52	0.139646589043141	0.395395581430064	2057	1	2
755	1	2011-02-01	1	1	1	1	NA	1	NA	0	0	0	1	3
755	1	2011-02-01	1	1	1	1	NA	1	NA	0	0	0	3	3
755	1	2011-01-01	1	1	2	1	2	2	43	0.0306123426382047	0.433916256157635	7317	3	2
755	1	2011-01-01	1	1	1	1	NA	1	NA	0	0	0	3	3
756	1	2011-05-01	1	1	1	1	NA	1	NA	0	0	0	3	2
756	1	2011-01-01	1	1	1	1	NA	2	NA	0	0	0	1	2
756	1	2011-01-01	1	1	1	1	NA	1	NA	0	0	0	3	2
756	1	2011-05-01	1	1	1	1	NA	2	NA	0	0	0	3	3
756	1	2011-02-01	1	1	1	1	NA	1	NA	0	0	0	3	1
756	1	2011-02-01	1	1	1	1	NA	1	NA	0	0	0	3	2
756	1	2011-02-01	1	1	1	1	NA	1	NA	0	0	0	3	2
757	1	2011-02-01	1	1	2	1	3	2	22	0.0960526315789474	0.415789473684211	1675	2	2
757	1	2011-02-01	1	1	1	1	NA	1	NA	0	0	0	3	1
757	1	2011-02-01	1	1	2	1	1	2	19	0	0	0	3	1
758	1	2011-06-01	1	1	2	1	1	2	41	0.0771758319805195	0.475805600649351	9070	3	1
758	1	2011-02-01	1	1	1	1	NA	1	NA	0	0	0	1	3
758	1	2011-03-01	1	1	1	1	NA	1	NA	0	0	0	3	2
758	1	2011-02-01	1	1	1	1	NA	1	NA	0	0	0	3	3
758	1	2011-02-01	1	1	1	1	NA	1	NA	0	0	0	3	2
758	1	2011-02-01	1	1	1	1	NA	1	NA	0	0	0	3	3
758	1	2011-03-01	1	1	2	1	3	2	27	0.0249149659863946	0.452295918367347	2619	3	2
758	1	2011-02-01	1	1	1	1	NA	1	NA	0	0	0	3	3
759	1	2011-06-01	1	1	1	1	NA	1	NA	0	0	0	3	2
759	1	2011-06-01	1	1	2	1	2	2	19	0.102133110554163	0.430709412419939	3497	3	2
759	1	2011-02-01	1	1	1	1	NA	2	NA	0	0	0	1	2
759	1	2011-01-01	1	1	1	1	NA	1	NA	0	0	0	3	2
759	1	2011-02-01	1	1	2	1	4	2	78	0.157058823529412	0.483823529411765	1140	3	2
759	1	2011-06-01	1	1	2	1	1	2	41	0.124086378737542	0.492419712070875	3438	1	1
759	1	2011-01-01	1	1	1	1	NA	1	NA	0	0	0	3	1
760	1	2011-02-01	1	1	1	1	NA	1	NA	0	0	0	3	3
760	1	2011-02-01	1	1	1	1	NA	1	NA	0	0	0	3	2
760	1	2011-02-01	1	1	2	1	3	2	32	0.155964052287582	0.500081699346405	2931	2	2
760	1	2011-02-01	1	1	1	1	NA	1	NA	0	0	0	3	2
760	1	2011-02-01	1	1	2	1	3	2	58	0.151785714285714	0.506845238095238	2341	3	2
761	1	2011-02-01	1	1	2	1	1	2	46	0.0346212121212121	0.354545454545454	988	1	3
761	1	2011-02-01	1	1	2	1	2	2	50	0.0650050772272995	0.500457351290685	5851	3	2
762	1	2011-02-01	1	1	2	1	2	2	39	0	0	0	3	2
762	1	2011-02-01	1	1	2	1	3	2	25	0	0	0	3	3
762	1	2011-02-01	1	1	1	1	NA	1	NA	0	0	0	3	2
763	1	2011-02-01	1	1	2	1	1	2	18	0.0294036989795918	0.42249787414966	6263	3	2
763	1	2011-02-01	1	1	2	1	3	2	64	0.019047619047619	0.507440476190476	1778	3	2
764	1	2011-02-01	1	1	2	1	3	2	11	0.0472470238095238	0.493936011904762	2192	3	3
764	1	2011-02-01	1	1	2	1	2	2	8	0.031517316017316	0.479629148629149	8304	3	2
765	1	2011-03-01	1	1	2	1	3	2	77	0.0750636618283677	0.438022663610899	6290	3	2
765	1	2011-02-01	1	1	1	1	NA	1	NA	0	0	0	3	2
765	1	2011-02-01	1	1	2	1	1	2	27	0.096474358974359	0.414423076923077	2036	3	3
766	1	2011-02-01	1	1	2	1	3	2	22	0.0815824915824916	0.38246632996633	2165	3	2
766	1	2011-02-01	1	1	2	1	1	2	4	0.173444551901999	0.45542392005158	3006	3	2
767	1	2011-02-01	1	1	2	1	2	2	21	0.0775234741784038	0.413891683433937	5049	3	3
767	1	2011-02-01	1	1	2	1	2	2	91	0.0652972027972028	0.342977855477855	2004	3	2
767	1	2011-02-01	1	1	1	1	NA	1	NA	0	0	0	1	2
768	1	2011-02-01	1	1	2	1	3	2	46	0.025	0.507918050941307	2881	1	2
768	1	2011-02-01	1	1	2	1	2	2	17	0.053032293377121	0.481246579091407	5470	3	2
768	1	2011-02-01	1	1	1	1	NA	1	NA	0	0	0	3	2
769	1	2011-04-01	1	1	2	1	3	2	37	0.0991579131652661	0.503371848739496	7097	1	1
769	1	2011-02-01	1	1	2	1	2	2	55	0.0828463203463203	0.479707792207792	1450	3	3
769	1	2011-02-01	1	1	1	1	NA	1	NA	0	0	0	1	2
769	1	2011-02-01	1	1	1	1	NA	1	NA	0	0	0	1	1
770	1	2011-02-01	1	1	1	1	NA	1	NA	0	0	0	3	2
770	1	2011-02-01	1	1	2	1	2	2	7	0.0723341023012076	0.386167739424318	5284	3	2
770	1	2011-02-01	1	1	2	1	1	2	56	0.0603745437568967	0.46188651218063	3924	1	3
771	1	2011-03-01	1	1	2	1	4	2	59	0	0	1	3	1
771	1	2011-02-01	1	1	1	1	NA	1	NA	0	0	0	3	2
771	1	2011-03-01	1	1	1	1	NA	1	NA	0	0	0	3	2
771	1	2011-02-01	1	1	1	1	NA	1	NA	0	0	0	3	2
771	1	2011-02-01	1	1	2	1	2	2	29	0	0	0	3	2
771	1	2011-03-01	1	1	1	1	NA	1	NA	0	0	0	3	2
771	1	2011-03-01	1	1	1	1	NA	1	NA	0	0	0	1	2
771	1	2011-02-01	1	1	1	1	NA	1	NA	0	0	0	3	2
771	1	2011-03-01	1	1	1	1	NA	1	NA	0	0	0	2	2
772	1	2011-04-01	1	1	2	1	3	2	27	0.102857142857143	0.291428571428571	608	3	2
772	1	2011-02-01	1	1	2	1	2	2	72	0.146761363636364	0.408645833333333	2848	3	2
772	1	2011-02-01	1	1	1	1	NA	1	NA	0	0	0	3	3
773	1	2011-03-01	1	1	2	1	2	2	30	0.0879693223443224	0.446794871794872	2822	3	2
773	1	2011-03-01	1	1	2	1	1	2	31	0.105	0.404464285714286	1083	3	1
774	1	2011-06-01	1	1	1	1	NA	1	NA	0	0	0	3	2
774	1	2011-05-01	1	1	2	1	3	2	29	0.0227985209235209	0.416805254930255	3589	3	3
774	1	2011-04-01	1	1	1	1	NA	1	NA	0	0	0	3	2
774	1	2011-06-01	1	1	1	1	NA	1	NA	0	0	0	3	2
774	1	2011-06-01	1	1	1	1	NA	1	NA	0	0	0	3	1
774	1	2011-06-01	1	1	1	1	NA	1	NA	0	0	0	3	2
774	1	2011-05-01	1	1	1	1	NA	1	NA	0	0	0	3	2
774	1	2011-04-01	1	1	2	1	1	2	24	0.0198707542457543	0.414846403596404	7587	3	3
774	1	2011-04-01	1	1	1	1	NA	1	NA	0	0	0	3	2
774	1	2011-04-01	1	1	1	1	NA	1	NA	0	0	0	3	2
775	1	2011-02-01	1	1	2	1	3	2	35	0.249166666666667	0.571666666666667	426	3	3
775	1	2011-02-01	1	1	2	1	3	2	24	0.0679449787500635	0.462655423672373	4059	3	2
776	1	2011-02-01	1	1	1	1	NA	2	NA	0	0	0	3	3
776	1	2011-02-01	1	1	2	1	1	2	23	0	0	0	3	2
777	1	2011-02-01	1	1	2	1	2	2	23	0	0	93	3	2
777	1	2011-02-01	1	1	1	1	NA	2	NA	0	0	0	3	3
778	1	2011-02-01	1	1	2	1	3	2	20	0.0439117647058823	0.460794117647059	3258	3	2
778	1	2011-03-01	1	1	1	1	NA	1	NA	0	0	0	3	2
778	1	2011-03-01	1	1	1	1	NA	1	NA	0	0	0	1	2
778	1	2011-03-01	1	1	1	1	NA	1	NA	0	0	0	3	1
778	1	2011-02-01	1	1	1	1	NA	1	NA	0	0	0	3	2
778	1	2011-02-01	1	1	1	1	NA	1	NA	0	0	0	3	1
778	1	2011-03-01	1	1	1	1	NA	1	NA	0	0	0	2	1
778	1	2011-04-01	1	1	2	1	4	2	9	0.19047619047619	0.513492063492063	1748	3	1
779	1	2011-02-01	1	1	2	1	2	2	29	0.056484962406015	0.421710526315789	3921	3	2
779	1	2011-02-01	1	1	1	1	NA	1	NA	0	0	0	1	2
779	1	2011-02-01	1	1	1	1	NA	1	NA	0	0	0	3	2
779	1	2011-02-01	1	1	2	1	1	2	24	0.122485262963986	0.459420803782506	9951	1	3
780	1	2011-04-01	1	1	1	1	NA	1	NA	0	0	0	3	2
780	1	2011-06-01	1	1	1	1	NA	1	NA	0	0	0	3	3
780	1	2011-04-01	1	1	1	1	NA	2	NA	0	0	0	3	1
780	1	2011-04-01	1	1	1	1	NA	1	NA	0	0	0	3	1
780	1	2011-06-01	1	1	1	1	NA	1	NA	0	0	0	1	2
780	1	2011-05-01	1	1	1	1	NA	1	NA	0	0	0	3	1
780	1	2011-03-01	1	1	2	1	2	2	27	-0.0095855719181612	0.479479746444032	14587	3	2
780	1	2011-03-01	1	1	1	1	NA	1	NA	0	0	0	3	2
780	1	2011-03-01	1	1	1	1	NA	1	NA	0	0	0	3	2
780	1	2011-06-01	1	1	1	1	NA	1	NA	0	0	0	1	1
780	1	2011-07-01	1	1	2	1	3	2	19	0.0783436213991769	0.42853468547913	2197	3	2
780	1	2011-03-01	1	1	1	1	NA	1	NA	0	0	0	3	2
781	1	2011-11-01	1	1	2	1	2	2	4	0.235053943452381	0.465656001984127	4713	3	2
781	1	2011-10-01	1	1	1	1	NA	1	NA	0	0	0	3	2
781	1	2011-03-01	1	1	1	1	NA	1	NA	0	0	0	3	1
781	1	2011-03-01	1	1	2	1	3	2	22	0.0828703703703704	0.481759259259259	1470	3	2
782	1	2011-02-01	1	1	1	1	NA	2	NA	0	0	0	3	2
782	1	2011-02-01	1	1	1	1	NA	1	NA	0	0	0	1	3
782	1	2011-02-01	1	1	2	1	1	2	35	0	0	0	3	2
782	1	2011-03-01	1	1	2	1	2	2	10	0.219904761904762	0.379619047619048	1654	3	3
783	1	2011-03-01	1	1	2	1	3	2	30	0.122619047619048	0.380952380952381	2437	3	3
783	1	2011-03-01	1	1	2	1	3	2	26	0.127692743764172	0.456065759637188	1996	3	2
784	1	2011-03-01	1	1	2	1	2	2	19	0.0486458333333333	0.463472222222222	2826	3	2
784	1	2011-03-01	1	1	1	1	NA	1	NA	0	0	0	1	2
784	1	2011-03-01	1	1	2	1	2	2	39	0.0237695451314854	0.422186685619521	7101	3	1
785	1	2011-03-01	1	1	1	1	NA	1	NA	0	0	0	1	2
785	1	2011-03-01	1	1	1	1	NA	1	NA	0	0	0	3	2
785	1	2011-03-01	1	1	1	1	NA	1	NA	0	0	0	3	2
785	1	2011-05-01	1	1	2	1	2	2	32	0.0718491424187627	0.569959541162073	5528	3	1
785	1	2011-03-01	1	1	2	1	2	2	73	0.122407407407407	0.597916666666667	1089	3	1
785	1	2011-03-01	1	1	1	1	NA	1	NA	0	0	0	3	2
786	1	2011-03-01	1	1	1	1	NA	1	NA	0	0	0	1	2
786	1	2011-03-01	1	1	1	1	NA	1	NA	0	0	0	3	2
786	1	2011-03-01	1	1	1	1	NA	1	NA	0	0	0	3	3
786	1	2011-03-01	1	1	1	1	NA	1	NA	0	0	0	1	2
786	1	2011-03-01	1	1	1	1	NA	1	NA	0	0	0	3	2
786	1	2011-03-01	1	1	2	1	1	2	23	0.211428571428571	0.347142857142857	782	3	2
786	1	2011-03-01	1	1	2	1	1	2	17	0.0826344322344323	0.484592673992674	4322	3	2
787	1	2011-03-01	1	1	2	1	2	2	10	0.102362346872985	0.467515151515151	3914	3	2
787	1	2011-03-01	1	1	2	1	1	2	30	0.0275925925925926	0.398777777777778	3733	3	2
788	1	2011-03-01	1	1	1	1	NA	1	NA	0	0	0	1	2
788	1	2011-04-01	1	1	1	1	NA	1	NA	0	0	0	3	3
788	1	2011-03-01	1	1	1	1	NA	1	NA	0	0	0	3	3
788	1	2011-03-01	1	1	1	1	NA	1	NA	0	0	0	3	3
788	1	2011-03-01	1	1	2	1	1	2	23	0.260160427807487	0.407397504456328	953	3	2
788	1	2011-03-01	1	1	1	1	NA	1	NA	0	0	0	3	1
788	1	2011-04-01	1	1	1	1	NA	1	NA	0	0	0	3	2
788	1	2011-04-01	1	1	1	1	NA	1	NA	0	0	0	2	1
788	1	2011-04-01	1	1	2	1	2	2	29	0.120774159505503	0.500510327152118	3893	3	1
788	1	2011-03-01	1	1	1	1	NA	1	NA	0	0	0	1	2
789	1	2011-03-01	1	1	2	1	2	2	31	0.0684808612440191	0.478498803827751	3871	2	1
789	1	2011-03-01	1	1	2	1	1	2	30	0.0269138755980861	0.534888357256778	1785	1	3
790	1	2011-03-01	1	1	1	1	NA	1	NA	0	0	0	3	2
790	1	2011-04-01	1	1	2	1	3	2	7	0.119615877080666	0.497697345690303	5297	3	2
790	1	2011-03-01	1	1	2	1	1	2	35	0.0785818203535595	0.416866034931252	7925	3	3
790	1	2011-04-01	1	1	1	1	NA	1	NA	0	0	0	1	2
791	1	2011-03-01	1	1	2	1	3	2	64	0.0518790849673203	0.357932263814617	7000	3	1
791	1	2011-03-01	1	1	2	1	3	2	30	0.153611111111111	0.569907407407408	2342	3	2
791	1	2011-03-01	1	1	2	1	2	2	27	0.0477176362450335	0.456226650062266	5458	3	2
792	1	2011-03-01	1	1	1	1	NA	1	NA	0	0	0	3	2
792	1	2011-03-01	1	1	2	1	2	2	27	0	0	0	1	1
792	1	2011-04-01	1	1	2	1	3	2	33	0.0577932098765432	0.415652557319224	1513	1	2
793	1	2011-03-01	1	1	1	1	NA	1	NA	0	0	0	2	1
793	1	2011-04-01	1	1	2	1	2	2	37	0.0980469099865652	0.548068928198238	4983	3	3
793	1	2011-04-01	1	1	2	1	1	2	42	0.18468916968917	0.483779786279786	4276	3	2
793	1	2011-03-01	1	1	1	1	NA	1	NA	0	0	0	3	2
793	1	2011-04-01	1	1	1	1	NA	1	NA	0	0	0	3	2
794	1	2011-03-01	1	1	1	1	NA	1	NA	0	0	0	3	2
794	1	2011-03-01	1	1	2	1	2	2	70	0.140884063852814	0.459015827922078	4143	3	2
794	1	2011-03-01	1	1	2	1	2	2	23	0.0520195578231292	0.36968537414966	5412	3	1
795	1	2011-07-01	1	1	1	1	NA	1	NA	0	0	0	3	2
795	1	2011-08-01	1	1	2	1	2	2	63	0.1375	0.617460317460317	350	3	2
795	1	2011-05-01	1	1	1	1	NA	1	NA	0	0	0	3	2
795	1	2011-05-01	1	1	1	1	NA	1	NA	0	0	0	3	2
795	1	2011-03-01	1	1	1	1	NA	1	NA	0	0	0	3	3
795	1	2011-04-01	1	1	2	1	3	2	51	0.0473268398268398	0.496391895141895	8278	3	2
795	1	2011-03-01	1	1	1	1	NA	1	NA	0	0	0	3	2
795	1	2011-07-01	1	1	1	1	NA	1	NA	0	0	0	1	2
795	1	2011-08-01	1	1	1	1	NA	1	NA	0	0	0	3	2
796	1	2011-04-01	1	1	2	1	1	2	33	0.0768353174603175	0.358705357142857	3644	3	3
796	1	2011-03-01	1	1	1	1	NA	1	NA	0	0	0	1	2
796	1	2011-04-01	1	1	1	1	NA	1	NA	0	0	0	1	1
796	1	2011-04-01	1	1	1	1	NA	1	NA	0	0	0	2	2
796	1	2011-05-01	1	1	2	1	1	2	52	0.122745775729647	0.437250384024577	1854	1	2
797	1	2011-04-01	1	1	1	1	NA	1	NA	0	0	0	1	2
797	1	2011-04-01	1	1	1	1	NA	1	NA	0	0	0	3	2
797	1	2011-04-01	1	1	2	1	1	2	56	-0.0465367965367965	0.556277056277056	656	3	3
797	1	2011-03-01	1	1	1	1	NA	1	NA	0	0	0	1	1
797	1	2011-03-01	1	1	1	1	NA	1	NA	0	0	0	3	3
797	1	2011-03-01	1	1	2	1	2	2	30	-0.0233562271062271	0.492613504916136	2470	3	3
797	1	2011-03-01	1	1	1	1	NA	1	NA	0	0	0	1	2
798	1	2011-04-01	1	1	1	1	NA	2	NA	0	0	0	3	2
798	1	2011-05-01	1	1	2	1	3	2	28	0.198156565656566	0.494080086580087	1995	3	3
798	1	2011-04-01	1	1	2	1	1	2	46	0.0333861277611278	0.493740129602199	6922	3	2
799	1	2011-04-01	1	1	2	1	1	2	48	0.0725	0.385	446	3	3
799	1	2011-04-01	1	1	2	1	1	2	36	0.0454442827287655	0.438943312434692	4566	3	2
800	1	2011-03-01	1	1	2	1	1	2	37	0.118136433459014	0.413395126378997	5041	1	2
800	1	2011-03-01	1	1	1	1	NA	1	NA	0	0	0	3	2
800	1	2011-03-01	1	1	2	1	2	2	57	0.00472027972027972	0.330899100899101	1669	3	1
800	1	2011-03-01	1	1	1	1	NA	1	NA	0	0	0	3	2
800	1	2011-03-01	1	1	1	1	NA	1	NA	0	0	0	3	2
800	1	2011-03-01	1	1	1	1	NA	1	NA	0	0	0	3	3
801	1	2011-08-01	1	1	2	1	2	2	85	0.0707578806170355	0.436993069528281	6236	1	1
801	1	2011-03-01	1	1	2	1	2	2	59	0.123634453781513	0.478457633053221	3657	1	2
801	1	2011-04-01	1	1	1	1	NA	2	NA	0	0	0	3	1
801	1	2011-06-01	1	1	1	1	NA	1	NA	0	0	0	3	2
801	1	2011-03-01	1	1	1	1	NA	1	NA	0	0	0	3	2
802	1	2011-03-01	1	1	1	1	NA	1	NA	0	0	0	1	2
802	1	2011-03-01	1	1	2	1	1	2	21	0.144685002497502	0.446122627372627	4739	3	2
802	1	2011-03-01	1	1	2	1	1	2	24	0.0558356227106227	0.441019125105663	4590	3	2
803	1	2011-04-01	1	1	1	1	NA	1	NA	0	0	0	2	2
803	1	2011-03-01	1	1	1	1	NA	1	NA	0	0	0	3	2
803	1	2011-04-01	1	1	1	1	NA	1	NA	0	0	0	3	3
803	1	2011-03-01	1	1	1	1	NA	1	NA	0	0	0	3	3
803	1	2011-04-01	1	1	2	1	1	2	44	0.0633031442241969	0.367071086807929	1532	3	3
803	1	2011-04-01	1	1	2	1	3	2	23	0.102117063492063	0.514628968253968	3542	3	3
803	1	2011-04-01	1	1	1	1	NA	1	NA	0	0	0	3	3
804	1	2011-04-01	1	1	2	1	3	2	29	0.0787003274503274	0.442994782994783	5660	3	2
804	1	2011-04-01	1	1	2	1	3	2	30	0.12220965232684	0.439429619859307	4575	3	2
804	1	2011-04-01	1	1	1	1	NA	1	NA	0	0	0	1	3
805	1	2011-03-01	1	1	2	1	1	2	23	-0.00300925925925926	0.43287037037037	1395	3	1
805	1	2011-03-01	1	1	1	1	NA	1	NA	0	0	0	3	2
805	1	2011-03-01	1	1	2	1	3	2	33	0.0726641414141414	0.183333333333333	2427	3	2
806	1	2011-04-01	1	1	2	1	3	2	31	0.137514757969303	0.493623327430146	3568	3	2
806	1	2011-04-01	1	1	2	1	1	2	37	0.142813267813268	0.431278856278856	2318	3	1
806	1	2011-04-01	1	1	1	1	NA	1	NA	0	0	0	1	2
806	1	2011-04-01	1	1	1	1	NA	1	NA	0	0	0	3	2
806	1	2011-04-01	1	1	2	1	2	2	31	0.0957740863787375	0.447640088593577	16374	3	2
807	1	2011-03-01	1	1	1	1	NA	1	NA	0	0	0	1	3
807	1	2011-05-01	1	1	1	1	NA	1	NA	0	0	0	1	2
807	1	2011-04-01	1	1	1	1	NA	1	NA	0	0	0	3	1
807	1	2011-05-01	1	1	2	1	2	2	30	0.0691135253635254	0.437083749583749	8214	1	2
807	1	2011-03-01	1	1	2	1	3	2	35	0.1415827369909	0.490706628971935	3688	3	2
807	1	2011-04-01	1	1	1	1	NA	1	NA	0	0	0	3	2
807	1	2011-04-01	1	1	1	1	NA	1	NA	0	0	0	3	1
807	1	2011-05-01	1	1	1	1	NA	1	NA	0	0	0	3	3
807	1	2011-04-01	1	1	1	1	NA	1	NA	0	0	0	3	2
808	1	2011-03-01	1	1	2	1	3	2	17	0.160036344252762	0.511887316663436	4685	3	2
808	1	2011-03-01	1	1	1	1	NA	1	NA	0	0	0	3	2
808	1	2011-03-01	1	1	1	1	NA	1	NA	0	0	0	3	3
808	1	2011-03-01	1	1	2	1	3	2	27	0.1653111915407	0.485706834149457	4649	3	1
808	1	2011-03-01	1	1	1	1	NA	1	NA	0	0	0	1	3
809	1	2011-04-01	1	1	2	1	2	2	37	0.134465462074158	0.515275425058034	4727	3	2
809	1	2011-04-01	1	1	2	1	3	2	29	0.112672201930014	0.352218614718615	3305	1	2
809	1	2011-04-01	1	1	1	1	NA	1	NA	0	0	0	3	2
810	1	2011-04-01	1	1	2	1	4	2	40	0.11453373015873	0.505555555555556	2177	3	3
810	1	2011-04-01	1	1	2	1	3	2	43	0	0	0	3	3
811	1	2011-04-01	1	1	2	1	3	2	90	0.122916666666667	0.383333333333333	1569	3	3
811	1	2011-04-01	1	1	1	1	NA	1	NA	0	0	0	3	3
811	1	2011-05-01	1	1	2	1	3	2	60	0.106412337662338	0.443425324675325	1807	1	3
811	1	2011-04-01	1	1	1	1	NA	1	NA	0	0	0	3	2
811	1	2011-05-01	1	1	1	1	NA	1	NA	0	0	0	1	3
812	1	2011-03-01	1	1	1	1	NA	1	NA	0	0	0	3	3
812	1	2011-03-01	1	1	2	1	1	2	11	0.136657046657047	0.460461760461761	4394	3	2
812	1	2011-03-01	1	1	2	1	1	2	30	0.108954056695992	0.460228087324862	2591	1	1
813	1	2011-04-01	1	1	1	1	NA	1	NA	0	0	0	3	2
813	1	2011-04-01	1	1	2	1	3	2	33	0.0731762917933131	0.47274569402229	3789	3	1
813	1	2011-04-01	1	1	2	1	3	2	39	0	0	0	3	2
813	1	2011-04-01	1	1	1	1	NA	1	NA	0	0	0	3	3
814	1	2011-04-01	1	1	1	1	NA	1	NA	0	0	0	3	2
814	1	2011-04-01	1	1	2	1	1	2	16	0.0538199626865672	0.459584221748401	5225	3	2
814	1	2011-04-01	1	1	1	1	NA	1	NA	0	0	0	3	2
814	1	2011-04-01	1	1	2	1	2	2	45	0	0	0	3	3
815	1	2011-04-01	1	1	2	1	3	2	93	0.134259259259259	0.450462962962963	1431	3	2
815	1	2011-04-01	1	1	2	1	2	2	20	0.133928571428571	0.350396825396825	1452	3	3
816	1	2011-04-01	1	1	2	1	2	2	42	0.120842176870748	0.526182766439909	5796	1	1
817	1	2011-04-01	1	1	2	1	2	2	23	0.119544270833333	0.448159412202381	9253	1	2
817	1	2011-04-01	1	1	1	1	NA	1	NA	0	0	0	3	2
817	1	2011-04-01	1	1	1	1	NA	1	NA	0	0	0	3	3
817	1	2011-04-01	1	1	2	1	1	2	35	0.0463998203054807	0.504134770889488	4294	3	3
818	1	2011-04-01	1	1	2	1	2	2	31	0.174705387205387	0.45827721661055	4232	3	3
818	1	2011-04-01	1	1	2	1	2	2	37	0.0680098516679399	0.460312367371191	12106	2	2
819	1	2011-04-01	1	1	2	1	2	2	15	0.087123870281765	0.475715045188729	3849	1	1
819	1	2011-04-01	1	1	1	1	NA	1	NA	0	0	0	1	1
819	1	2011-05-01	1	1	2	1	1	2	58	-0.0802083333333333	0.423958333333333	2271	3	2
820	1	2011-04-01	1	1	2	1	2	2	26	0.109927409988386	0.44269066976384	2708	3	2
820	1	2011-05-01	1	1	2	1	1	2	30	0.155330227743271	0.424554838880926	11253	2	2
820	1	2011-04-01	1	1	1	1	NA	1	NA	0	0	0	3	1
820	1	2011-04-01	1	1	1	1	NA	1	NA	0	0	0	3	3
821	1	2011-04-01	1	1	1	1	NA	1	NA	0	0	0	1	2
821	1	2011-04-01	1	1	1	1	NA	1	NA	0	0	0	3	2
821	1	2011-04-01	1	1	2	1	2	2	18	0.00515151515151515	0.34737012987013	2804	3	2
821	1	2011-04-01	1	1	1	1	NA	1	NA	0	0	0	3	3
821	1	2011-04-01	1	1	1	1	NA	1	NA	0	0	0	3	2
821	1	2011-05-01	1	1	1	1	NA	1	NA	0	0	0	3	3
821	1	2011-05-01	1	1	2	1	2	2	29	0.113711054204012	0.41965322236449	5697	3	2
822	1	2011-07-01	1	1	2	1	1	2	17	0.01053564400967	0.467639943029553	5416	3	2
822	1	2011-07-01	1	1	2	1	2	2	11	0.0206864974106353	0.437253343718861	5896	1	2
823	1	2011-04-01	1	1	1	1	NA	1	NA	0	0	0	1	2
823	1	2011-04-01	1	1	1	1	NA	1	NA	0	0	0	3	2
823	1	2011-04-01	1	1	2	1	1	2	23	0.0403645833333333	0.5359375	389	3	3
823	1	2011-05-01	1	1	2	1	1	2	5	0	0	0	3	2
824	1	2011-04-01	1	1	1	1	NA	1	NA	0	0	0	3	2
824	1	2011-04-01	1	1	1	1	NA	1	NA	0	0	0	2	2
824	1	2011-04-01	1	1	2	1	1	2	23	0.142886316581969	0.435186335403727	6387	3	2
824	1	2011-04-01	1	1	1	1	NA	1	NA	0	0	0	3	3
824	1	2011-04-01	1	1	2	1	2	2	31	0.0867067736185383	0.336863381716323	2952	3	2
824	1	2011-04-01	1	1	1	1	NA	1	NA	0	0	0	3	1
825	1	2011-04-01	1	1	2	1	2	2	23	0.119254978737737	0.472665010596045	5446	3	1
825	1	2011-04-01	1	1	2	1	1	2	56	0.0848262634424399	0.453188304505952	23181	3	2
826	1	2011-06-01	1	1	1	1	NA	1	NA	0	0	0	3	1
826	1	2011-06-01	1	1	2	1	1	2	41	0.209090909090909	0.338636363636364	451	3	2
826	1	2011-05-01	1	1	2	1	2	2	7	0.095508658008658	0.524350649350649	2198	3	3
826	1	2011-05-01	1	1	1	1	NA	1	NA	0	0	0	1	2
827	1	2011-04-01	1	1	2	1	3	2	48	0.274864417989418	0.548779761904762	2837	3	2
827	1	2011-04-01	1	1	2	1	1	2	21	0.0703463203463204	0.442840909090909	2070	3	2
828	1	2011-04-01	1	1	2	1	3	2	39	0.276190476190476	0.548809523809524	1401	3	2
828	1	2011-04-01	1	1	2	1	3	2	60	0.075	0.407142857142857	941	3	3
829	1	2011-05-01	1	1	1	1	NA	1	NA	0	0	0	3	2
829	1	2011-04-01	1	1	1	1	NA	1	NA	0	0	0	1	2
829	1	2011-05-01	1	1	2	1	3	2	21	0.225	0.511111111111111	607	2	1
829	1	2011-05-01	1	1	1	1	NA	1	NA	0	0	0	2	3
829	1	2011-05-01	1	1	1	1	NA	1	NA	0	0	0	2	1
829	1	2011-05-01	1	1	1	1	NA	1	NA	0	0	0	3	1
829	1	2011-05-01	1	1	1	1	NA	1	NA	0	0	0	3	1
829	1	2011-05-01	1	1	1	1	NA	1	NA	0	0	0	1	2
829	1	2011-05-01	1	1	2	1	1	2	11	0.17137790240063	0.467529515938607	3000	3	2
829	1	2011-04-01	1	1	1	1	NA	1	NA	0	0	0	3	1
829	1	2011-05-01	1	1	1	1	NA	1	NA	0	0	0	3	3
829	1	2011-04-01	1	1	1	1	NA	1	NA	0	0	0	3	2
829	1	2011-05-01	1	1	1	1	NA	1	NA	0	0	0	1	2
830	1	2011-05-01	1	1	1	1	NA	1	NA	0	0	0	1	2
830	1	2011-05-01	1	1	2	1	3	2	35	0.166233766233766	0.409866522366522	1769	3	2
830	1	2011-05-01	1	1	2	1	3	2	35	0.0373745049276964	0.515745141383439	3168	3	2
831	1	2011-04-01	1	1	2	1	1	2	25	-0.0278318903318903	0.435515873015873	2525	3	1
831	1	2011-04-01	1	1	2	1	3	2	30	0.0874385683760684	0.375416666666667	2133	3	3
832	1	2011-04-01	1	1	2	1	2	2	78	0.0583988163734999	0.433046787951851	6128	3	1
832	1	2011-04-01	1	1	2	1	1	2	28	0.154191641691642	0.423068598068598	1699	3	3
833	1	2011-04-01	1	1	2	1	1	2	8	0.0557692307692308	0.352197802197802	1753	3	2
833	1	2011-04-01	1	1	2	1	3	2	26	0.0656426767676768	0.403707070707071	6545	3	2
834	1	2011-05-01	1	1	2	1	1	2	33	0.0935354374307863	0.509343853820598	5702	1	2
834	1	2011-05-01	1	1	2	1	3	2	23	0.115836466165414	0.465335213032581	3243	3	3
835	1	2011-05-01	1	1	2	1	1	2	98	0.2125	0.4	237	3	2
835	1	2011-05-01	1	1	1	1	NA	1	NA	0	0	0	1	2
835	1	2011-05-01	1	1	2	1	1	2	54	0.11820987654321	0.455555555555555	1876	3	2
836	1	2011-05-01	1	1	2	1	1	2	67	0.0296837859110586	0.395587367178276	4589	1	3
836	1	2011-04-01	1	1	2	1	3	2	11	0.0601010101010101	0.443430048787192	11493	3	1
836	1	2011-04-01	1	1	1	1	NA	1	NA	0	0	0	3	3
837	1	2011-04-01	1	1	1	1	NA	1	NA	0	0	0	3	2
837	1	2011-05-01	1	1	2	1	3	2	10	0.149801864801865	0.347148407148407	2046	3	2
837	1	2011-04-01	1	1	1	1	NA	1	NA	0	0	0	3	3
837	1	2011-04-01	1	1	1	1	NA	1	NA	0	0	0	3	3
837	1	2011-05-01	1	1	2	1	1	2	29	0	0	0	3	2
838	1	2011-05-01	1	1	1	1	NA	1	NA	0	0	0	3	3
838	1	2011-05-01	1	1	2	1	2	2	36	0.0919507575757576	0.431590909090909	2428	3	2
838	1	2011-06-01	1	1	2	1	1	2	50	0.0708357511283043	0.449139264990329	4210	3	2
839	1	2011-04-01	1	1	1	1	NA	2	NA	0	0	0	3	2
839	1	2011-04-01	1	1	2	1	1	2	88	0.112872023809524	0.421130952380952	2906	3	2
839	1	2011-10-01	1	1	2	1	3	2	64	0.1	0.25	610	3	2
839	1	2011-10-01	1	1	1	1	NA	1	NA	0	0	0	3	3
840	1	2011-05-01	1	1	2	1	2	2	22	0	0	18	3	2
840	1	2011-05-01	1	1	2	1	2	2	22	0.0675080624073913	0.473977962753131	12306	3	1
841	1	2011-07-01	1	1	1	1	NA	1	NA	0	0	0	3	2
841	1	2011-07-01	1	1	1	1	NA	1	NA	0	0	0	1	2
841	1	2011-08-01	1	1	2	1	2	2	38	0.0606826195611242	0.412871521002362	9406	3	1
841	1	2011-07-01	1	1	2	1	3	2	76	0.118421052631579	0.438358395989975	2102	1	3
841	1	2011-07-01	1	1	1	1	NA	1	NA	0	0	0	1	2
842	1	2011-05-01	1	1	1	1	NA	1	NA	0	0	0	1	2
842	1	2011-05-01	1	1	1	1	NA	1	NA	0	0	0	3	2
842	1	2011-05-01	1	1	1	1	NA	1	NA	0	0	0	3	2
842	1	2011-06-01	1	1	1	1	NA	1	NA	0	0	0	1	2
842	1	2011-05-01	1	1	1	1	NA	1	NA	0	0	0	3	3
842	1	2011-06-01	1	1	2	1	3	2	9	0.436666666666667	0.593333333333333	169	3	2
842	1	2011-05-01	1	1	1	1	NA	1	NA	0	0	0	2	2
842	1	2011-05-01	1	1	2	1	2	2	20	0.1725	0.475666666666667	1583	3	2
842	1	2011-05-01	1	1	1	1	NA	1	NA	0	0	0	3	2
842	1	2011-05-01	1	1	1	1	NA	1	NA	0	0	0	3	3
843	1	2011-05-01	1	1	2	1	3	2	50	0.0592532467532468	0.445854507811029	3083	1	2
843	1	2011-05-01	1	1	2	1	2	2	44	0	0	33	3	3
843	1	2011-05-01	1	1	1	1	NA	1	NA	0	0	0	1	1
844	1	2011-05-01	1	1	2	1	2	2	4	0.163245550745551	0.465978613293428	5675	2	2
844	1	2011-05-01	1	1	2	1	1	2	13	0	0	76	3	2
845	1	2011-05-01	1	1	2	1	1	2	11	0.111081349206349	0.521338918283363	3289	3	2
845	1	2011-05-01	1	1	1	1	NA	1	NA	0	0	0	3	2
846	1	2011-05-01	1	1	1	1	NA	1	NA	0	0	0	3	2
846	1	2011-05-01	1	1	1	1	NA	2	NA	0	0	0	3	3
846	1	2011-05-01	1	1	1	1	NA	1	NA	0	0	0	1	3
846	1	2011-05-01	1	1	1	1	NA	1	NA	0	0	0	1	2
846	1	2011-05-01	1	1	1	1	NA	1	NA	0	0	0	3	2
846	1	2011-05-01	1	1	2	1	2	2	12	0.108978174603175	0.520899470899471	4268	3	1
847	1	2011-05-01	1	1	1	1	NA	1	NA	0	0	0	2	1
847	1	2011-05-01	1	1	2	1	3	2	33	0.139640905542545	0.460140515222482	5282	3	2
847	1	2011-06-01	1	1	2	1	3	2	28	0.156205882352941	0.404627450980392	1135	3	3
847	1	2011-05-01	1	1	1	1	NA	1	NA	0	0	0	2	2
848	1	2011-05-01	1	1	2	1	2	2	34	0.179967532467532	0.46012987012987	1922	3	1
848	1	2011-05-01	1	1	1	1	NA	2	NA	0	0	0	1	2
848	1	2011-06-01	1	1	2	1	3	2	55	0.104522569444444	0.432847222222222	1887	3	3
848	1	2011-06-01	1	1	1	1	NA	1	NA	0	0	0	3	2
848	1	2011-06-01	1	1	1	1	NA	1	NA	0	0	0	3	3
849	1	2011-06-01	1	1	1	1	NA	1	NA	0	0	0	3	2
849	1	2011-06-01	1	1	1	1	NA	1	NA	0	0	0	1	2
849	1	2011-08-01	1	1	1	1	NA	1	NA	0	0	0	3	2
849	1	2011-07-01	1	1	1	1	NA	1	NA	0	0	0	3	2
849	1	2011-06-01	1	1	1	1	NA	1	NA	0	0	0	2	2
849	1	2011-06-01	1	1	1	1	NA	1	NA	0	0	0	3	2
849	1	2011-06-01	1	1	1	1	NA	1	NA	0	0	0	3	1
849	1	2011-05-01	1	1	1	1	NA	1	NA	0	0	0	3	2
849	1	2011-06-01	1	1	1	1	NA	1	NA	0	0	0	1	3
849	1	2011-07-01	1	1	1	1	NA	1	NA	0	0	0	3	2
849	1	2011-05-01	1	1	1	1	NA	1	NA	0	0	0	1	2
849	1	2011-06-01	1	1	1	1	NA	1	NA	0	0	0	3	1
849	1	2011-06-01	1	1	2	1	2	2	51	0.09281734006734	0.461749158249158	4744	3	2
849	1	2011-08-01	1	1	2	1	1	2	46	0.0598250360750361	0.493733491376348	6531	1	2
850	1	2011-05-01	1	1	2	1	3	2	NA	0.322380952380952	0.396428571428571	469	3	2
851	1	2011-11-01	1	1	1	1	NA	1	NA	0	0	0	1	3
851	1	2011-05-01	1	1	2	1	2	2	32	0.111975108225108	0.380337301587302	4330	3	2
851	1	2011-11-01	1	1	2	1	2	2	8	0.0596175595238095	0.525598214285714	3636	3	2
851	1	2011-07-01	1	1	1	1	NA	2	NA	0	0	0	1	2
851	1	2011-05-01	1	1	1	1	NA	1	NA	0	0	0	3	1
851	1	2011-11-01	1	1	1	1	NA	1	NA	0	0	0	3	2
852	1	2011-05-01	1	1	2	1	3	2	39	0.0432449494949495	0.43292297979798	3611	3	2
852	1	2011-05-01	1	1	2	1	3	2	43	0.100343137254902	0.444042950513539	4265	3	1
853	1	2011-05-01	1	1	1	1	NA	1	NA	0	0	0	3	2
853	1	2011-05-01	1	1	1	1	NA	1	NA	0	0	0	3	1
853	1	2011-06-01	1	1	2	1	3	2	34	-0.0283146591970121	0.506851073762838	4522	3	2
853	1	2011-05-01	1	1	2	1	1	2	18	0.136794871794872	0.578589743589744	949	2	3
853	1	2011-05-01	1	1	1	1	NA	1	NA	0	0	0	3	2
854	1	2011-05-01	1	1	2	1	2	2	51	0.0671733995171495	0.367488136863137	9337	3	2
854	1	2011-05-01	1	1	2	1	3	2	32	0.157407407407407	0.345679012345679	2481	3	2
855	1	2011-08-01	1	1	1	1	NA	1	NA	0	0	0	3	2
855	1	2011-05-01	1	1	1	1	NA	1	NA	0	0	0	1	2
855	1	2011-05-01	1	1	1	1	NA	1	NA	0	0	0	3	2
855	1	2011-05-01	1	1	2	1	3	2	6	0	0	15	3	3
855	1	2011-05-01	1	1	1	1	NA	1	NA	0	0	0	3	2
855	1	2011-05-01	1	1	1	1	NA	2	NA	0	0	0	3	2
856	1	2011-05-01	1	1	1	1	NA	1	NA	0	0	0	3	2
856	1	2011-05-01	1	1	2	1	2	2	66	0.0881308788947678	0.465980673133451	7408	3	3
856	1	2011-05-01	1	1	2	1	1	2	36	0.0762942612942613	0.519528388278388	6580	3	2
857	1	2011-05-01	1	1	2	1	2	2	55	0.0699253731343284	0.399603174603175	5119	3	2
857	1	2011-05-01	1	1	2	1	2	2	34	0	0	0	3	2
858	1	2011-06-01	1	1	2	1	4	2	33	0.157380952380952	0.315079365079365	1367	1	2
858	1	2011-05-01	1	1	1	1	NA	2	NA	0	0	0	3	1
858	1	2011-06-01	1	1	2	1	2	2	23	0.0878287804149873	0.425536274070757	9595	3	2
858	1	2011-05-01	1	1	1	1	NA	1	NA	0	0	0	1	1
858	1	2011-06-01	1	1	1	1	NA	1	NA	0	0	0	3	2
859	1	2011-05-01	1	1	2	1	2	2	36	0.105882653061224	0.430360544217687	10612	3	3
859	1	2011-05-01	1	1	1	1	NA	1	NA	0	0	0	1	2
859	1	2011-05-01	1	1	2	1	3	2	44	0.103335440370839	0.476557803062228	9273	2	2
860	1	2011-07-01	1	1	1	1	NA	1	NA	0	0	0	1	3
860	1	2011-06-01	1	1	1	1	NA	1	NA	0	0	0	3	1
860	1	2011-05-01	1	1	2	1	1	2	46	-0.0942086648983201	0.511781609195402	2776	1	3
860	1	2011-05-01	1	1	1	1	NA	1	NA	0	0	0	3	3
861	1	2011-06-01	1	1	2	1	4	2	67	0.0593059829059829	0.45832962962963	5934	3	2
861	1	2011-06-01	1	1	1	1	NA	1	NA	0	0	0	1	1
861	1	2011-06-01	1	1	1	1	NA	1	NA	0	0	0	3	1
861	1	2011-06-01	1	1	2	1	2	2	50	0	0	0	3	2
862	1	2011-05-01	1	1	2	1	1	2	36	0.040018315018315	0.472424450549451	4408	3	3
862	1	2011-05-01	1	1	2	1	2	2	24	0.0532015455304929	0.529844611528822	7187	3	2
863	1	2011-06-01	1	1	1	1	NA	1	NA	0	0	0	3	1
863	1	2011-06-01	1	1	2	1	3	2	49	0.0943245869776482	0.468564139941691	3054	3	1
863	1	2011-07-01	1	1	2	1	3	2	47	0.0941416040100251	0.418703007518797	3525	3	2
864	1	2011-06-01	1	1	2	1	3	2	14	0.115213581708147	0.504710253514601	6083	3	2
864	1	2011-06-01	1	1	2	1	2	2	30	0.0621111041400896	0.471780259461419	15667	1	2
864	1	2011-06-01	1	1	1	1	NA	1	NA	0	0	0	3	2
865	1	2011-06-01	1	1	2	1	1	2	35	0	0	0	3	2
865	1	2011-06-01	1	1	2	1	2	2	81	-0.00145183360700602	0.474277628501766	13764	3	3
866	1	2011-06-01	1	1	1	1	NA	1	NA	0	0	0	3	3
866	1	2011-06-01	1	1	1	1	NA	1	NA	0	0	0	1	2
866	1	2011-06-01	1	1	1	1	NA	1	NA	0	0	0	3	1
866	1	2011-06-01	1	1	1	1	NA	1	NA	0	0	0	1	1
866	1	2011-06-01	1	1	1	1	NA	1	NA	0	0	0	3	2
866	1	2011-06-01	1	1	1	1	NA	1	NA	0	0	0	3	2
866	1	2011-06-01	1	1	2	1	3	2	8	0.130284992784993	0.38989898989899	1689	1	2
866	1	2011-07-01	1	1	2	1	3	2	9	0.177207792207792	0.531688311688312	804	3	2
866	1	2011-06-01	1	1	1	1	NA	1	NA	0	0	0	2	2
867	1	2011-06-01	1	1	2	1	2	2	28	0.082521645021645	0.382328504828505	3582	3	2
867	1	2011-06-01	1	1	1	1	NA	1	NA	0	0	0	1	3
867	1	2011-06-01	1	1	2	1	3	2	49	-0.1	0.441666666666667	199	3	3
867	1	2011-06-01	1	1	1	1	NA	1	NA	0	0	0	3	1
868	1	2011-07-01	1	1	2	1	3	2	104	0.0108130081300813	0.408624140087555	3125	3	2
868	1	2011-07-01	1	1	2	1	1	2	27	0	0	0	3	2
869	1	2011-07-01	1	1	2	1	1	2	11	0.100497159090909	0.479161931818182	1950	3	1
869	1	2011-07-01	1	1	1	1	NA	1	NA	0	0	0	3	1
869	1	2011-07-01	1	1	2	1	2	2	68	0.109558015183015	0.399884091134091	10063	3	2
870	1	2011-06-01	1	1	2	1	1	2	41	0	0	0	3	2
870	1	2011-06-01	1	1	2	1	1	2	7	0.0549882818331094	0.450353336318854	10158	3	2
871	1	2011-06-01	1	1	1	1	NA	1	NA	0	0	0	1	3
871	1	2011-06-01	1	1	1	1	NA	1	NA	0	0	0	1	2
871	1	2011-06-01	1	1	2	1	1	2	9	0	0	0	3	3
872	1	2011-08-01	1	1	2	1	2	2	47	0.106195706624234	0.4677200220022	8683	3	1
872	1	2011-08-01	1	1	2	1	3	2	67	0.15734693877551	0.381462585034014	1767	1	3
873	1	2011-06-01	1	1	2	1	1	2	59	0.0694047619047619	0.418910256410256	6218	3	3
873	1	2011-06-01	1	1	1	1	NA	1	NA	0	0	0	3	2
874	1	2011-06-01	1	1	1	1	NA	1	NA	0	0	0	3	2
874	1	2011-06-01	1	1	2	1	3	2	26	0	0	19	1	2
874	1	2011-06-01	1	1	2	1	3	2	26	0.0356245380635625	0.434848484848485	4455	3	3
874	1	2011-07-01	1	1	2	1	1	2	20	0.0156171679197995	0.430513784461153	2661	3	2
875	1	2011-06-01	1	1	1	1	NA	1	NA	0	0	0	1	2
875	1	2011-06-01	1	1	2	1	1	2	61	0	0	0	3	2
875	1	2011-10-01	1	1	1	1	NA	2	NA	0	0	0	3	2
875	1	2011-06-01	1	1	2	1	2	2	73	0.169642857142857	0.503571428571429	1756	3	2
876	1	2011-06-01	1	1	1	1	NA	1	NA	0	0	0	3	2
876	1	2011-08-01	1	1	1	1	NA	2	NA	0	0	0	1	2
876	1	2011-07-01	1	1	1	1	NA	1	NA	0	0	0	3	2
876	1	2011-06-01	1	1	2	1	2	2	14	0.208605442176871	0.510425170068027	3280	3	3
876	1	2011-08-01	1	1	1	1	NA	1	NA	0	0	0	3	1
877	1	2011-06-01	1	1	2	1	2	2	17	0.0123550156739812	0.44782131661442	5307	3	2
877	1	2011-06-01	1	1	2	1	1	2	3	-0.0232683982683983	0.3495670995671	556	3	3
878	1	2011-06-01	1	1	2	1	2	2	46	0.0968201754385965	0.557785087719298	2355	3	2
878	1	2011-06-01	1	1	2	1	2	2	26	0.0863888888888889	0.431736111111111	7515	3	2
879	1	2011-06-01	1	1	1	1	NA	1	NA	0	0	0	3	2
879	1	2011-06-01	1	1	1	1	NA	1	NA	0	0	0	3	2
879	1	2011-07-01	1	1	2	1	2	2	71	0.09244708994709	0.467847694633409	4304	3	2
879	1	2011-06-01	1	1	2	1	2	2	45	0.0766541648007165	0.426884982833259	2847	3	2
880	1	2011-10-01	1	1	2	1	2	2	59	0.0109785644463064	0.452999037999038	7073	3	3
880	1	2011-07-01	1	1	1	1	NA	1	NA	0	0	0	3	2
880	1	2011-07-01	1	1	2	1	2	2	25	0.0597200684887252	0.353044033081347	5708	3	2
881	1	2011-06-01	1	1	2	1	2	2	49	0.0998019170196589	0.502590463598528	11357	3	1
881	1	2011-06-01	1	1	2	1	2	2	36	0.0885962576941958	0.498798194932216	5638	3	3
882	1	2011-06-01	1	1	1	1	NA	1	NA	0	0	0	3	2
882	1	2011-06-01	1	1	1	1	NA	1	NA	0	0	0	3	3
882	1	2011-06-01	1	1	1	1	NA	1	NA	0	0	0	1	2
882	1	2011-06-01	1	1	1	1	NA	1	NA	0	0	0	3	1
882	1	2011-06-01	1	1	1	1	NA	1	NA	0	0	0	3	3
882	1	2011-07-01	1	1	1	1	NA	1	NA	0	0	0	3	2
882	1	2011-06-01	1	1	2	1	2	2	16	0.0954810260661325	0.475712673850972	4129	3	3
882	1	2011-07-01	1	1	2	1	2	2	18	0.166319444444444	0.498611111111111	2304	3	3
883	1	2011-07-01	1	1	1	1	NA	1	NA	0	0	0	1	2
[truncated: 60,791 more rows]
