# Supplementary material for: The effect of publishing peer review reports on referee behavior in five scholarly journals
Source: Nat Commun. 2019 Jan 18;10:322. doi: 10.1038/s41467-018-08250-2 (PMC6338763; doi:10.1038/s41467-018-08250-2)
Supplement: Supplementary file 4 — Source Data 2 [file 41467_2018_8250_MOESM4_ESM.txt]

# R script for the analysis included in Does transparency come at a cost? The effect of publishing peer review reports on referee behavior in five scholarly journals
# Author: Giangiacomo Bravo <giangiacomo.bravo@lnu.se>
# Date: 2018-09-21

# Extra packages
library(lmerTest)
library(ordinal)


# Data upload and preparation
round1 <- read.csv("RevData.csv")
round1$id <- as.character(round1$id)
round1$journal <- factor(round1$journal, labels=c("Journal 1", "Journal 2", "Journal 3", "Journal 4", "Journal 5"))
round1$open.review <- factor(round1$open.review, labels=c("No", "Yes"))
round1$review.complete <- factor(round1$review.complete, labels=c("No", "Yes"))
round1$name.published <- factor(round1$name.published, labels=c("No", "Yes"))
round1$recommendation <- factor(round1$recommendation, labels=c("Reject", "Major revisions", "Minor revisions", "Accept"))
round1$accepted <- factor(round1$accepted, labels=c("No", "Yes"))
round1$reviewer.status <- factor(round1$reviewer.status, labels=c("Professor", "Other", "Dr."))
round1$gender <- factor(round1$gender, labels=c("Female", "Male", "Uncertain"))
summary(round1)


# Acceptance of invitations by referees
acceptance <- glmer(accepted ~ open.review + reviewer.status + gender + year + open.review:reviewer.status + open.review:gender + (1 | id) + (1 | journal), family=binomial, data=round1)
summary(acceptance)


# Recommendations
recom <- clmm(recommendation ~ open.review + reviewer.status + gender + year + open.review:reviewer.status + open.review:gender + (1 | id) + (1 | journal), data=round1, subset=review.complete=="Yes")
summary(recom)


# Review time
time <- lmer(review.time ~ open.review  + reviewer.status + gender + year + open.review:reviewer.status + open.review:gender + (1 | id) + (1 | journal), data=round1, subset=review.complete=="Yes")
summary(time)


# Polarity
pol <- lmer(polarity ~ open.review + recommendation + log(nchar) + reviewer.status + gender + year + open.review:reviewer.status + open.review:gender + (1 | id) + (1 | journal), data=round1, subset=(review.complete=="Yes" & nchar > 250))
summary(pol)


#Subjectivity
subj <- lmer(subjectivity ~ open.review + recommendation + log(nchar) + reviewer.status + gender + year + open.review:reviewer.status + open.review:gender + (1 | id) + (1 | journal), data=round1, subset=(review.complete=="Yes" & nchar > 250))
summary(subj)
